# Supplementary material for: East African origins for Madagascan chickens as indicated by mitochondrial DNA
Source: R Soc Open Sci. 2017 Mar 22;4(3):160787. doi: 10.1098/rsos.160787 (PMC5383821; doi:10.1098/rsos.160787)
Supplement: ESM Table 1. Samples used in the study. [file rsos160787supp3.xlsx]

## Sheet: Table S1
Haplogroup assignment	Name of sequence	GenBank accession number	Number of individuals	Collection locality	Source
E		AY704721	1	Iran	Liu et al. 2006
E		AY704722	1	Iran	Liu et al. 2006
E		AY704724	1	Iran	Liu et al. 2006
E		AY2269	1	Madagascar	Razafindraibe et al. 2008
E		AM746042	23	Zimbabwe, Africa	Muchadeyi et al. 2008
E		EU199906	14	Sri Lanka	Silva et al. 2009
E	T3	KX643206	1	Tangerang, Java, Indonesia	This study
E	T4	KX643207	1	Tangerang, Java, Indonesia	This study
E	T5	KX643208	1	Tangerang, Java, Indonesia	This study
E	T6	KX643209	1	Tangerang, Java, Indonesia	This study
E	TW1	KX643215	1	Tangerang, Java, Indonesia	This study
E	NN2	KX643038	1	Nunukan, East Kalimantan, Indonesia	This study
E	NN3	KX643039	1	Nunukan, East Kalimantan, Indonesia	This study
E	NN6	KX643040	1	Nunukan, East Kalimantan, Indonesia	This study
E	NS11	KX643056	1	Sebatik Is., Nunukau, East Kalimantan, Indonesia	This study
E	Luzon 189	KX642896	1	Luzon, Philippines	This study
E	Ifugao 145	KX642690	1	Ifugao, Luzon, Philippines	This study
E	Kalinga 201	KX642772	1	Kalinga, Luzon, Philippines	This study
E	Kalinga 202	KX642773	1	Kalinga, Luzon, Philippines	This study
E	Kalinga 203	KX642774	1	Kalinga, Luzon, Philippines	This study
E	Kalinga 205	KX642776	1	Kalinga, Luzon, Philippines	This study
E	Sorsogon 437	KX643132	1	Sorsogon, Luzon, Philippines	This study
E	Isabela 166	KX642717	1	Isabela, Luzon, Philippines	This study
E	Isabela 167	KX642718	1	Isabela, Luzon, Philippines	This study
E	Camiguin 2	KX642540	1	Camiguin, Mindanao, Philippines	This study
E	Lugait 8	KX642890	1	Lugait, Mindanao, Philippines	This study
E	Naawan 17	KX643033	1	Naawan, Mindanao, Philippines	This study
E	Libertad 20	KX642869	1	Libertad, Mindanao, Philippines	This study
E	San Carlos 56	KX643118	1	San Carlos, Mindanao, Philippines	This study
E	Alubijid 21	KX642462	1	Alubijid, Mindanao, Philippines	This study
E	Davao Oriental 175	KX642594	1	Davao Oriental, Mindanao, Philippines	This study
E	Talakag 25	KX643191	1	Talakag, Mindanao, Philippines	This study
E	Talakag 26	KX643192	1	Talakag, Mindanao, Philippines	This study
E	Talakag 27	KX643193	1	Talakag, Mindanao, Philippines	This study
E	Talakag 29	KX643195	1	Talakag, Mindanao, Philippines	This study
E	Talakag 31	KX643197	1	Talakag, Mindanao, Philippines	This study
E	Talakag 32	KX643198	1	Talakag, Mindanao, Philippines	This study
E	Talakag 33	KX643199	1	Talakag, Mindanao, Philippines	This study
E	Intabas 39	KX642711	1	Intabas, Mindanao, Philippines	This study
E	Intabas 41	KX642713	1	Intabas, Mindanao, Philippines	This study
E	Manticao 9	KX642981	1	Manticao, Mindanao, Philippines	This study
E	Butuan 5	KX642529	1	Butuan, Mindanao, Philippines	This study
E	Butuan 6	KX642530	1	Butuan, Mindanao, Philippines	This study
E	Butuan 9	KX642532	1	Butuan, Mindanao, Philippines	This study
E	Cotabato 65	KX642589	1	Cotabato, Mindanao, Philippines	This study
E	Lurugan 58	KX642892	1	Lurugan, Mindanao, Philippines	This study
E	San Juan 45	KX643119	1	San Juan, Mindanao, Philippines	This study
E	San Juan 46	KX643120	1	San Juan, Mindanao, Philippines	This study
E	Tugop 75	KX643247	1	Tugop, Mindanao, Philippines	This study
E	Tugop 76	KX643248	1	Tugop, Mindanao, Philippines	This study
E	Tugop 87	KX643252	1	Tugop, Mindanao, Philippines	This study
E	Zamboanga 109	KX643329	1	Zamboanga, Mindanao, Philippines	This study
E	AC2	KX642437	1	Aceh, Sumatra, Indonesia	This study
E	SU98	KX643009	1	Medan, Sumatra, Indonesia	This study
E	ARS1	KX643148	1	Sumbawa, Sumatra, Indonesia	This study
E	Cebu 2	KX642546	1	Cebu, Philippines	This study
E	Cebu 4	KX642548	1	Cebu, Philippines	This study
E	Mindoro 278	KX643024	1	Mindoro, Philippines	This study
E	Palawan 248	KX643082	1	Palawan, Philippines	This study
E		KC436036	1	Saudi Arabia	Yacoub and Fathi 2013
E		AY704697	1	Azerbaijan	Liu et al. 2006
E		AY704698	1	Azerbaijan	Liu et al. 2006
E		AY704699	1	Azerbaijan	Liu et al. 2006
E		AY704700	1	Azerbaijan	Liu et al. 2006
E		GU448411	1	India	Miao et al. 2013
E		GU448413	1	India	Miao et al. 2013
E		AY644966	1	India	Liu et al. 2006
E		AY644968	1	India	Liu et al. 2006
E		AY704702	1	India	Liu et al. 2006
E		AY704703	1	India	Liu et al. 2006
E		AY704705	1	India	Liu et al. 2006
E		AY704706	1	India	Liu et al. 2006
E		AY704707	1	India	Liu et al. 2006
E		AY704714	1	India	Liu et al. 2006
E		AY704715	1	India	Liu et al. 2006
E		GU261709	1	India	Miao et al. 2013
E		GU447485	1	India	Miao et al. 2013
E		GU447490	1	India	Miao et al. 2013
E		GU447492	1	India	Miao et al. 2013
E		GU447495	1	India	Miao et al. 2013
E		GU448393	1	India	Miao et al. 2013
E		GU448410	1	India	Miao et al. 2013
E		GU448418	1	India	Miao et al. 2013
E		GU448434	1	India	Miao et al. 2013
E		GU448438	1	India	Miao et al. 2013
E		GU448460	1	India	Miao et al. 2013
E		GU448472	1	India	Miao et al. 2013
E		GU448727	1	India	Miao et al. 2013
E		GU448755	1	India	Miao et al. 2013
E		GU448756	1	India	Miao et al. 2013
E		GU448763	1	India	Miao et al. 2013
E		GU448949	1	India	Miao et al. 2013
E		GU448958	1	India	Miao et al. 2013
E		GU447587	1	India	Miao et al. 2013
E		GU448457	1	India	Miao et al. 2013
E		GU448462	1	India	Miao et al. 2013
E		GU448731	1	India	Miao et al. 2013
E		GU448739	1	India	Miao et al. 2013
E		GU447589	1	India	Miao et al. 2013
E		GU448259	1	India	Miao et al. 2013
E		GU448382	1	India	Miao et al. 2013
E		GU448729	1	India	Miao et al. 2013
E		GU448732	1	India	Miao et al. 2013
E		GU448742	1	India	Miao et al. 2013
E		GU448269	1	India	Miao et al. 2013
E		GU448402	1	India	Miao et al. 2013
E		GU448432	1	India	Miao et al. 2013
E		GU448433	1	India	Miao et al. 2013
E		GU448448	1	India	Miao et al. 2013
E		GU448956	1	India	Miao et al. 2013
E		GU448272	1	India	Miao et al. 2013
E		GU448275	1	India	Miao et al. 2013
E		GU448357	1	India	Miao et al. 2013
E		GU448375	1	India	Miao et al. 2013
E		GU448430	1	India	Miao et al. 2013
E		GU448774	1	India	Miao et al. 2013
E		GU448779	1	India	Miao et al. 2013
E		GU448360	1	India	Miao et al. 2013
E		GU448361	1	India	Miao et al. 2013
E		GU448368	1	India	Miao et al. 2013
E		GU448385	1	India	Miao et al. 2013
E		GU448401	1	India	Miao et al. 2013
E		GU448425	1	India	Miao et al. 2013
E		GU448440	1	India	Miao et al. 2013
E		GU448463	1	India	Miao et al. 2013
E		GU448465	1	India	Miao et al. 2013
E		GU448474	1	India	Miao et al. 2013
E		GU448738	1	India	Miao et al. 2013
E		GU448744	1	India	Miao et al. 2013
E		GU448747	1	India	Miao et al. 2013
E		GU448749	1	India	Miao et al. 2013
E		GU448760	1	India	Miao et al. 2013
E		GU448762	1	India	Miao et al. 2013
E		GU448771	1	India	Miao et al. 2013
E		GU448918	1	India	Miao et al. 2013
E		GU448963	1	India	Miao et al. 2013
E		GU448366	1	India	Miao et al. 2013
E		GU448399	1	India	Miao et al. 2013
E		GU448428	1	India	Miao et al. 2013
E		GU448435	1	India	Miao et al. 2013
E		GU448447	1	India	Miao et al. 2013
E		GU448451	1	India	Miao et al. 2013
E		GU448478	1	India	Miao et al. 2013
E		GU448728	1	India	Miao et al. 2013
E		GU448757	1	India	Miao et al. 2013
E		GU448764	1	India	Miao et al. 2013
E		GU448954	1	India	Miao et al. 2013
E		GU448372	1	India	Miao et al. 2013
E		GU448443	1	India	Miao et al. 2013
E		GU448772	1	India	Miao et al. 2013
E		GU448959	1	India	Miao et al. 2013
E		GU448373	1	India	Miao et al. 2013
E		GU448392	1	India	Miao et al. 2013
E		GU448396	1	India	Miao et al. 2013
E		GU448397	1	India	Miao et al. 2013
E		GU448377	1	India	Miao et al. 2013
E		GU448412	1	India	Miao et al. 2013
E		GU448429	1	India	Miao et al. 2013
E		GU448733	1	India	Miao et al. 2013
E		GU448761	1	India	Miao et al. 2013
E		GU448380	1	India	Miao et al. 2013
E		GU448919	1	India	Miao et al. 2013
E		GU448417	1	India	Miao et al. 2013
E		GU448439	1	India	Miao et al. 2013
E		GU448455	1	India	Miao et al. 2013
E		GU448459	1	India	Miao et al. 2013
E		GU448461	1	India	Miao et al. 2013
E		GU448470	1	India	Miao et al. 2013
E		GU448735	1	India	Miao et al. 2013
E		GU448737	1	India	Miao et al. 2013
E		GU448748	1	India	Miao et al. 2013
E		GU448734	1	India	Miao et al. 2013
E		GU448961	1	India	Miao et al. 2013
E		EU095075	1	Kenya	Mwacharo et al. 2011
E		EU095083	1	Kenya	Mwacharo et al. 2011
E		EU095089	1	Kenya	Mwacharo et al. 2011
E		EU095102	1	Kenya	Mwacharo et al. 2011
E		EU095105	1	Kenya	Mwacharo et al. 2011
E		EU095112	1	Kenya	Mwacharo et al. 2011
E		EU095126	1	Kenya	Mwacharo et al. 2011
E		EU095127	1	Kenya	Mwacharo et al. 2011
E		EU095128	1	Kenya	Mwacharo et al. 2011
E		EU095130	1	Kenya	Mwacharo et al. 2011
E		EU095133	1	Kenya	Mwacharo et al. 2011
E		EU095142	1	Kenya	Mwacharo et al. 2011
E		EU095143	1	Kenya	Mwacharo et al. 2011
E		EU095146	1	Kenya	Mwacharo et al. 2011
E		EU095148	1	Kenya	Mwacharo et al. 2011
E		EU095155	1	Kenya	Mwacharo et al. 2011
E		EU095157	1	Kenya	Mwacharo et al. 2011
E		EU095168	1	Kenya	Mwacharo et al. 2011
E		EU095170	1	Kenya	Mwacharo et al. 2011
E		EU095171	1	Kenya	Mwacharo et al. 2011
E		EU095172	1	Kenya	Mwacharo et al. 2011
E		EU095173	1	Kenya	Mwacharo et al. 2011
E		EU095175	1	Kenya	Mwacharo et al. 2011
E		EU095184	1	Kenya	Mwacharo et al. 2011
E		EU095185	1	Kenya	Mwacharo et al. 2011
E		EU095188	1	Kenya	Mwacharo et al. 2011
E		EU095189	1	Kenya	Mwacharo et al. 2011
E		EU095131	1	Kenya	Mwacharo et al. 2011
E		EU095134	1	Kenya	Mwacharo et al. 2011
E		EU095183	1	Kenya	Mwacharo et al. 2011
E		EU095187	1	Kenya	Mwacharo et al. 2011
E		EU095180	1	Kenya	Mwacharo et al. 2011
E		EU095179	1	Kenya	Mwacharo et al. 2011
E		EU095178	1	Kenya	Mwacharo et al. 2011
E		EU095166	1	Kenya	Mwacharo et al. 2011
E		EU095164	1	Kenya	Mwacharo et al. 2011
E		EU095151	1	Kenya	Mwacharo et al. 2011
E		EU095140	1	Kenya	Mwacharo et al. 2011
E		EU095136	1	Kenya	Mwacharo et al. 2011
E		EU095081	1	Kenya	Mwacharo et al. 2011
E		EU095107	1	Kenya	Mwacharo et al. 2011
E		EU095139	1	Kenya	Mwacharo et al. 2011
E		EU095124	1	Kenya	Mwacharo et al. 2011
E		EU095167	1	Kenya	Mwacharo et al. 2011
E		EU095181	1	Kenya	Mwacharo et al. 2011
E		DQ629875	1	Korea	Lee et al. 2007
E		FJ851666	177	Nigeria, Africa	Adebambo et al. 2010
E		AM746042	16	Sudan	Muchadeyi et al. 2008
E		AY704725	1	Turkmenistan	Liu et al. 2006
E		AY704726	1	Turkmenistan	Liu et al. 2006
E		AY704727	1	Turkmenistan	Liu et al. 2006
E		KC260972	1	Bangladesh	Bhuiyan et al. 2013
E		KC260978	1	Bangladesh	Bhuiyan et al. 2013
E		KC260995	1	Bangladesh	Bhuiyan et al. 2013
E		KC261020	1	Bangladesh	Bhuiyan et al. 2013
E		KC261059	1	Bangladesh	Bhuiyan et al. 2013
E		KC261065	1	Bangladesh	Bhuiyan et al. 2013
E		KC261025	1	Bangladesh	Bhuiyan et al. 2013
E		GU447894	1	Burma	Miao et al. 2013
E		AF512141	1	Henan, South China	Liu et al. 2006
E		AF512142	1	Henan, South China	Liu et al. 2006
E		AF512144	1	Henan, South China	Liu et al. 2006
E		AF512230	1	Jiangsu, South China	Liu et al. 2006
E		GU261712	1	Yunnan, South China	Miao et al. 2013
E		AF128319	1	Zhejiang, South China	Fu et al. 1999 Direct submission
E		AF512082	1	Yunnan, South China	Liu et al. 2006
E		AF512117	1	Guizhou, South China	Liu et al. 2006
E		AF512121	1	Guizhou, South China	Liu et al. 2006
E		AF512123	1	Guizhou, South China	Liu et al. 2006
E		AF512135	1	Guizhou, South China	Liu et al. 2006
E		AF512139	1	Henan, South China	Liu et al. 2006
E		AF512148	1	Henan, South China	Liu et al. 2006
E		AF512265	1	Sichuan, South China	Liu et al. 2006
E		AF512269	1	Sichuan, South China	Liu et al. 2006
E		AF512272	1	Sichuan, South China	Liu et al. 2006
E		AF512330	1	Sichuan, South China	Liu et al. 2006
E		AF512333	1	Sichuan, South China	Liu et al. 2006
E		AY392236	1	Yunnan, South China	Liu et al. 2006
E		AY392238	1	Yunnan, South China	Liu et al. 2006
E		AY392261	1	Yunnan, South China	Liu et al. 2006
E		AY392269	1	Yunnan, South China	Liu et al. 2006
E		AY465993	1	Jiangxi, South China	Liu et al. 2006
E	Southern Vietnam 413	KX643137	1	Vietnam	This study
E		GU447922	1	Vietnam	Miao et al. 2013
E		GU447924	1	Vietnam	Miao et al. 2013
E		GU447926	1	Vietnam	Miao et al. 2013
E		GU447927	1	Vietnam	Miao et al. 2013
E		GU447935	1	Vietnam	Miao et al. 2013
E		GU447937	1	Vietnam	Miao et al. 2013
B		AY704720	1	Iran	Liu et al. 2006
B		EU199938	4	Sri Lanka	Silva et al. 2009
B		EU199943	1	Sri Lanka	Silva et al. 2009
B	KD10	KX642816	1	Kendu, Java, Indonesia	This study
B	NS7	KX643053	1	Sebatik Is., Nunukau, East Kalimantan, Indonesia	This study
B	Bataan 414	KX642489	1	Bataan, Luzon, Philippines	This study
B	Quirino 188	KX643108	1	Quirino, Luzon, Philippines	This study
B	Ifugao 164	KX642700	1	Ifugao, Luzon, Philippines	This study
B	Ifugao 135	KX642687	1	Ifugao, Luzon, Philippines	This study
B	Ilocos 5	KX642705	1	Ilocos, Luzon, Philippines	This study
B	MAL9	KX642914	1	Maluku, Indonesia	This study
B	Alubijid 22	KX642463	1	Alubijid, Mindanao, Philippines	This study
B	Talakag 37	KX643203	1	Talakag, Mindanao, Philippines	This study
B	Zamboanga 90	KX643316	1	Zamboanga, Mindanao, Philippines	This study
B		AY642127	1	Bali, Nusa Tenggara, Indonesia	Liu et al. 2006
B		AY642128	1	Bali, Nusa Tenggara, Indonesia	Liu et al. 2006
B		AY642129	1	Bali, Nusa Tenggara, Indonesia	Liu et al. 2006
B	NTT2	KX642601	1	East Nusa Tenggara, Indonesia	This study
B	NTT10	KX642609	1	East Nusa Tenggara, Indonesia	This study
B	NTT206	KX642627	1	East Nusa Tenggara, Indonesia	This study
B	NTT213	KX642630	1	East Nusa Tenggara, Indonesia	This study
B	NTT318	KX642640	1	East Nusa Tenggara, Indonesia	This study
B	NTT319	KX642641	1	East Nusa Tenggara, Indonesia	This study
B	MAN88	KX642975	1	Manado, Sulawesi, Indonesia	This study
B	SU5	KX642990	1	Medan, Sumatra, Indonesia	This study
B	KPS4	KX643161	1	Sumbawa, Sumatra, Indonesia	This study
B	MR5	KX643173	1	Sumbawa, Sumatra, Indonesia	This study
B	ARG2	KX643138	1	Sumbawa, Sumatra, Indonesia	This study
B	MR15	KX643182	1	Sumbawa, Sumatra, Indonesia	This study
B	Mindoro 307	KX643028	1	Mindoro, Philippines	This study
B		KC436023	1	Saudi Arabia	Yacoub and Fathi 2013
B		AY644972	1	India	Liu et al. 2006
B		GU447582	1	India	Miao et al. 2013
B		GU448476	1	India	Miao et al. 2013
B		GU448482	1	India	Miao et al. 2013
B		GU448968	1	India	Miao et al. 2013
B		DQ629870	1	Korea	Lee et al. 2007
B		DQ629866	1	Korea	Lee et al. 2007
B		DQ629876	1	Korea	Lee et al. 2007
B		DQ629881	1	Korea	Lee et al. 2007
B		DQ629885	1	Korea	Lee et al. 2007
B		AY704729	1	Turkmenistan	Liu et al. 2006
B		AF512326	1	Yunnan, South China	Liu et al. 2006
B		GU261705	1	Yunnan, South China	Miao et al. 2013
B		AY588611	1	Xinjiang, South China	Qu et al. 2004 Direct submission
B		AF128320	1	Zhejiang, South China	Fu et al. 1999 Direct submission
B		AF128323	1	Zhejiang, South China	Fu et al. 1999 Direct submission
B		AF128324	1	Zhejiang, South China	Fu et al. 1999 Direct submission
B		AF128330	1	Zhejiang, South China	Fu et al. 1999 Direct submission
B		AF128332	1	Zhejiang, South China	Fu et al. 1999 Direct submission
B		AF128333	1	Zhejiang, South China	Fu et al. 1999 Direct submission
B		AF128334	1	Zhejiang, South China	Fu et al. 1999 Direct submission
B		AF512064	1	Sichuan, South China	Liu et al. 2006
B		AF512068	1	Sichuan, South China	Liu et al. 2006
B		AF512072	1	Sichuan, South China	Liu et al. 2006
B		AF512084	1	Yunnan, South China	Liu et al. 2006
B		AF512087	1	Yunnan, South China	Liu et al. 2006
B		AF512088	1	Yunnan, South China	Liu et al. 2006
B		AF512109	1	Yunnan, South China	Liu et al. 2006
B		AF512110	1	Yunnan, South China	Liu et al. 2006
B		AF512111	1	Yunnan, South China	Liu et al. 2006
B		AF512115	1	Yunnan, South China	Liu et al. 2006
B		AF512116	1	Yunnan, South China	Liu et al. 2006
B		AF512124	1	Guizhou, South China	Liu et al. 2006
B		AF512191	1	Hubei, South China	Liu et al. 2006
B		AF512196	1	Hubei, South China	Liu et al. 2006
B		AF512204	1	Hubei, South China	Liu et al. 2006
B		AF512209	1	Hubei, South China	Liu et al. 2006
B		AF512234	1	Hubei, South China	Liu et al. 2006
B		AF512235	1	Hubei, South China	Liu et al. 2006
B		AF512243	1	Guangxi, South China	Liu et al. 2006
B		AF512251	1	Yunnan, South China	Liu et al. 2006
B		AF512273	1	Jiangxi, South China	Liu et al. 2006
B		AF512275	1	Jiangxi, South China	Liu et al. 2006
B		AF512277	1	Jiangxi, South China	Liu et al. 2006
B		AF512280	1	Jiangxi, South China	Liu et al. 2006
B		AF512281	1	Jiangxi, South China	Liu et al. 2006
B		AF512290	1	Guangxi, South China	Liu et al. 2006
B		AF512295	1	Yunnan, South China	Liu et al. 2006
B		AF512296	1	Yunnan, South China	Liu et al. 2006
B		AF512297	1	Yunnan, South China	Liu et al. 2006
B		AF512300	1	Hunan, South China	Liu et al. 2006
B		AF512303	1	Hunan, South China	Liu et al. 2006
B		AF512304	1	Hunan, South China	Liu et al. 2006
B		AF512305	1	Hunan, South China	Liu et al. 2006
B		AF512306	1	Hunan, South China	Liu et al. 2006
B		AF512334	1	Sichuan, South China	Liu et al. 2006
B		AY392174	1	Yunnan, South China	Liu et al. 2006
B		AY392175	1	Yunnan, South China	Liu et al. 2006
B		AY392177	1	Yunnan, South China	Liu et al. 2006
B		AY392179	1	Yunnan, South China	Liu et al. 2006
B		AY392183	1	Yunnan, South China	Liu et al. 2006
B		AY392188	1	Yunnan, South China	Liu et al. 2006
B		AY392189	1	Yunnan, South China	Liu et al. 2006
B		AY392191	1	Yunnan, South China	Liu et al. 2006
B		AY392195	1	Yunnan, South China	Liu et al. 2006
B		AY392198	1	Yunnan, South China	Liu et al. 2006
B		AY392217	1	Yunnan, South China	Liu et al. 2006
B		AY392219	1	Yunnan, South China	Liu et al. 2006
B		AY392349	1	Yunnan, South China	Liu et al. 2006
B		AY392358	1	Yunnan, South China	Liu et al. 2006
B		AY392365	1	Yunnan, South China	Liu et al. 2006
B		AY392366	1	Yunnan, South China	Liu et al. 2006
B		AY392367	1	Yunnan, South China	Liu et al. 2006
B		AY392373	1	Yunnan, South China	Liu et al. 2006
B		AY392376	1	Yunnan, South China	Liu et al. 2006
B		AY392378	1	Yunnan, South China	Liu et al. 2006
B		AY392385	1	Yunnan, South China	Liu et al. 2006
B		AY392386	1	Yunnan, South China	Liu et al. 2006
B		AY392387	1	Yunnan, South China	Liu et al. 2006
B		AY392389	1	Yunnan, South China	Liu et al. 2006
B		AY392390	1	Yunnan, South China	Liu et al. 2006
B		AY392391	1	Yunnan, South China	Liu et al. 2006
B		AY392392	1	Yunnan, South China	Liu et al. 2006
B		AY392401	1	Yunnan, South China	Liu et al. 2006
B		AY392402	1	Yunnan, South China	Liu et al. 2006
B		AY392406	1	Yunnan, South China	Liu et al. 2006
B		AY465964	1	Guangdong, South China	Liu et al. 2003 Direct submission
B		AY465965	1	Guangdong, South China	Liu et al. 2003 Direct submission
B		AY465966	1	Guangdong, South China	Liu et al. 2003 Direct submission
B		AY465968	1	Henan, South China	Liu et al. 2003 Direct submission
B		AY465969	1	Henan, South China	Liu et al. 2003 Direct submission
B		AY465970	1	Henan, South China	Liu et al. 2003 Direct submission
B		AY465971	1	Henan, South China	Liu et al. 2003 Direct submission
B		AY465976	1	Liaoning, South China	Liu et al. 2003 Direct submission
B		AY465978	1	Liaoning, South China	Liu et al. 2003 Direct submission
B		AY465979	1	Liaoning, South China	Liu et al. 2003 Direct submission
B		AY465984	1	Shandong, South China	Liu et al. 2003 Direct submission
B		AY465986	1	Shandong, South China	Liu et al. 2003 Direct submission
B		AY465990	1	Jiangxi, South China	Liu et al. 2003 Direct submission
B		AY465991	1	Jiangxi, South China	Liu et al. 2003 Direct submission
B		AY465995	1	Jiangxi, South China	Liu et al. 2003 Direct submission
B		AY466004	1	Jiangsu, South China	Liu et al. 2003 Direct submission
B		AY466005	1	Jiangsu, South China	Liu et al. 2003 Direct submission
B		AY466006	1	Jiangsu, South China	Liu et al. 2003 Direct submission
B		AY466007	1	Jiangsu, South China	Liu et al. 2003 Direct submission
B		AB009442	1	Laos	Miyake et al. 1997 Direct submission
B		GU447699	1	Laos	Miao et al. 2013
B		GU447700	1	Laos	Miao et al. 2013
B		GU447708	1	Laos	Miao et al. 2013
B		GU447709	1	Laos	Miao et al. 2013
B		GU447719	1	Laos	Miao et al. 2013
B		GU447720	1	Laos	Miao et al. 2013
B		GU447722	1	Laos	Miao et al. 2013
B		GU447712	1	Laos	Miao et al. 2013
B		GU447721	1	Laos	Miao et al. 2013
B		GU447723	1	Laos	Miao et al. 2013
B		GU448840	1	Laos	Miao et al. 2013
B		GU448847	1	Laos	Miao et al. 2013
B		GU448841	1	Laos	Miao et al. 2013
B		GU448842	1	Laos	Miao et al. 2013
B		GU448843	1	Laos	Miao et al. 2013
B		GU448844	1	Laos	Miao et al. 2013
B		GU448850	1	Laos	Miao et al. 2013
B		GU448855	1	Laos	Miao et al. 2013
B		GU448845	1	Laos	Miao et al. 2013
B		GU448854	1	Laos	Miao et al. 2013
B		GU448863	1	Laos	Miao et al. 2013
B		GU448851	1	Laos	Miao et al. 2013
B		GU448861	1	Laos	Miao et al. 2013
B		GU448862	1	Laos	Miao et al. 2013
B		GU448864	1	Laos	Miao et al. 2013
B		AP003321	1	Laos	Nishibori et al. 2005
B		HM462211	1	Vietnam	Berthouly-Salazar et al. 2010
B		HM462210	1	Vietnam	Berthouly-Salazar et al. 2010
B		HM462215	1	Vietnam	Berthouly-Salazar et al. 2010
B		HM462214	1	Vietnam	Berthouly-Salazar et al. 2010
B		HM462212	1	Vietnam	Berthouly-Salazar et al. 2010
B		HM462217	1	Vietnam	Berthouly-Salazar et al. 2010
B		HM462209	1	Vietnam	Berthouly-Salazar et al. 2010
B		GU447923	1	Vietnam	Miao et al. 2013
B		GU447930	1	Vietnam	Miao et al. 2013
B		GU447932	1	Vietnam	Miao et al. 2013
B		GU448058	1	Vietnam	Miao et al. 2013
B		GU448256	1	Vietnam	Miao et al. 2013
B		GU447933	1	Vietnam	Miao et al. 2013
B		GU447934	1	Vietnam	Miao et al. 2013
B		GU448053	1	Vietnam	Miao et al. 2013
B		GU448061	1	Vietnam	Miao et al. 2013
B		GU448052	1	Vietnam	Miao et al. 2013
B		GU448059	1	Vietnam	Miao et al. 2013
B		GU448060	1	Vietnam	Miao et al. 2013
B		GU448063	1	Vietnam	Miao et al. 2013
B		GU448066	1	Vietnam	Miao et al. 2013
B		GU448067	1	Vietnam	Miao et al. 2013
B		HM462084	1	Vietnam	Berthouly-Salazar et al. 2010
B		HM462091	1	Vietnam	Berthouly-Salazar et al. 2010
B		HM462092	1	Vietnam	Berthouly-Salazar et al. 2010
B		HM462094	1	Vietnam	Berthouly-Salazar et al. 2010
B		HM462096	1	Vietnam	Berthouly-Salazar et al. 2010
B		HM462099	1	Vietnam	Berthouly-Salazar et al. 2010
B		HM462104	1	Vietnam	Berthouly-Salazar et al. 2010
B		HM462106	1	Vietnam	Berthouly-Salazar et al. 2010
B		HM462117	1	Vietnam	Berthouly-Salazar et al. 2010
B		HM462125	1	Vietnam	Berthouly-Salazar et al. 2010
B		HM462126	1	Vietnam	Berthouly-Salazar et al. 2010
B		HM462127	1	Vietnam	Berthouly-Salazar et al. 2010
B		HM462128	1	Vietnam	Berthouly-Salazar et al. 2010
B		HM462129	1	Vietnam	Berthouly-Salazar et al. 2010
B		HM462130	1	Vietnam	Berthouly-Salazar et al. 2010
B		HM462132	1	Vietnam	Berthouly-Salazar et al. 2010
B		HM462138	1	Vietnam	Berthouly-Salazar et al. 2010
B		HM462141	1	Vietnam	Berthouly-Salazar et al. 2010
B		HM462145	1	Vietnam	Berthouly-Salazar et al. 2010
B		HM462147	1	Vietnam	Berthouly-Salazar et al. 2010
B		HM462148	1	Vietnam	Berthouly-Salazar et al. 2010
B		HM462153	1	Vietnam	Berthouly-Salazar et al. 2010
B		HM462155	1	Vietnam	Berthouly-Salazar et al. 2010
B		HM462159	1	Vietnam	Berthouly-Salazar et al. 2010
B		HM462160	1	Vietnam	Berthouly-Salazar et al. 2010
B		HM462161	1	Vietnam	Berthouly-Salazar et al. 2010
B		HM462167	1	Vietnam	Berthouly-Salazar et al. 2010
B		HM462169	1	Vietnam	Berthouly-Salazar et al. 2010
B		HM462170	1	Vietnam	Berthouly-Salazar et al. 2010
B		HM462179	1	Vietnam	Berthouly-Salazar et al. 2010
B		HM462184	1	Vietnam	Berthouly-Salazar et al. 2010
B		HM462185	1	Vietnam	Berthouly-Salazar et al. 2010
B		HM462186	1	Vietnam	Berthouly-Salazar et al. 2010
B		HM462187	1	Vietnam	Berthouly-Salazar et al. 2010
B		HM462213	1	Thailand	Berthouly-Salazar et al. 2010
B		HM462216	1	Thailand	Berthouly-Salazar et al. 2010
B		HM462211	1	Thailand	Berthouly-Salazar et al. 2010
B		HM462214	1	Thailand	Berthouly-Salazar et al. 2010
B		HM462212	1	Thailand	Berthouly-Salazar et al. 2010
B		HM462217	1	Thailand	Berthouly-Salazar et al. 2010
B		HM462209	1	Thailand	Berthouly-Salazar et al. 2010
B		AB007724	1	Thailand	Miyake et al. 1997 Direct submission
B		HM462210	1	Thailand	Berthouly-Salazar et al. 2010
B		HM462213	1	Thailand	Berthouly-Salazar et al. 2010
B		HM462215	1	Thailand	Berthouly-Salazar et al. 2010
B		D82922	1	Thailand	Fumihito et al. 1996
B		HM462216	1	Thailand	Berthouly-Salazar et al. 2010
A		AB009444	1	Iran	Miyake et al. 1997 Direct submission
A		EU199940	7	Sri Lanka	Silva et al. 2009
A		EU847801	1	India	Kanginakudru et al. 2008
A		KC260975	1	Bangladesh	Bhuiyan et al. 2013
A		KC261032	1	Bangladesh	Bhuiyan et al. 2013
A		KC261037	1	Bangladesh	Bhuiyan et al. 2013
A		KC261038	1	Bangladesh	Bhuiyan et al. 2013
A		KC261050	1	Bangladesh	Bhuiyan et al. 2013
A		KC261051	1	Bangladesh	Bhuiyan et al. 2013
A		KC261058	1	Bangladesh	Bhuiyan et al. 2013
A		KC261061	1	Bangladesh	Bhuiyan et al. 2013
A		KC261062	1	Bangladesh	Bhuiyan et al. 2013
A		AF512211	1	Sichuan, South China	Liu et al. 2006
A		AF512212	1	Sichuan, South China	Liu et al. 2006
A		AF512213	1	Sichuan, South China	Liu et al. 2006
A		AF512321	1	Sichuan, South China	Liu et al. 2006
A		GU448056	1	Vietnam	Miao et al. 2013
A		AY704723	1	Iran	Liu et al. 2006
A		EU199941	8	Sri Lanka	Silva et al. 2009
A	Davao Oriental 177	KX642596	1	Davao Oriental, Mindanao, Philippines	This study
A	Davao Oriental 179	KX642598	1	Davao Oriental, Mindanao, Philippines	This study
A	Manticao 16	KX642987	1	Manticao, Mindanao, Philippines	This study
A	SP13	KX642758	1	Kab Manokwari, West Papua, Indonesia	This study
A	SU105	KX643010	1	Medan, Sumatra, Indonesia	This study
A	SU106	KX643011	1	Medan, Sumatra, Indonesia	This study
A		FJ851658	1	Nigeria, Africa	Adebambo et al. 2010
A		GU447896	1	Burma	Miao et al. 2013
A		GU447898	1	Burma	Miao et al. 2013
A		GU447897	1	Burma	Miao et al. 2013
A		GU447899	1	Burma	Miao et al. 2013
A		GU447901	1	Burma	Miao et al. 2013
A		GU447902	1	Burma	Miao et al. 2013
A		AF512096	1	Sichuan, South China	Liu et al. 2006
A		AF512328	1	Sichuan, South China	Liu et al. 2006
A		AY465977	1	Liaoning, South China	Liu et al. 2006
A		AF128340	1	Zhejiang, South China	Fu et al. 1999 Direct submission
A		AF128343	1	Zhejiang, South China	Fu et al. 1999 Direct submission
A		AF512059	1	Yunnan, South China	Liu et al. 2006
A		AF512060	1	Sichuan, South China	Liu et al. 2006
A		AF512062	1	Sichuan, South China	Liu et al. 2006
A		AF512063	1	Sichuan, South China	Liu et al. 2006
A		AF512065	1	Sichuan, South China	Liu et al. 2006
A		AF512071	1	Sichuan, South China	Liu et al. 2006
A		AF512076	1	Yunnan, South China	Liu et al. 2006
A		AF512080	1	Yunnan, South China	Liu et al. 2006
A		AF512081	1	Yunnan, South China	Liu et al. 2006
A		AF512091	1	Sichuan, South China	Liu et al. 2006
A		AF512092	1	Sichuan, South China	Liu et al. 2006
A		AF512093	1	Sichuan, South China	Liu et al. 2006
A		AF512094	1	Sichuan, South China	Liu et al. 2006
A		AF512095	1	Sichuan, South China	Liu et al. 2006
A		AF512099	1	Sichuan, South China	Liu et al. 2006
A		AF512100	1	Sichuan, South China	Liu et al. 2006
A		AF512102	1	Sichuan, South China	Liu et al. 2006
A		AF512104	1	Sichuan, South China	Liu et al. 2006
A		AF512105	1	Sichuan, South China	Liu et al. 2006
A		AF512106	1	Sichuan, South China	Liu et al. 2006
A		AF512113	1	Yunnan, South China	Liu et al. 2006
A		AF512119	1	Guizhou, South China	Liu et al. 2006
A		AF512120	1	Guizhou, South China	Liu et al. 2006
A		AF512122	1	Guizhou, South China	Liu et al. 2006
A		AF512129	1	Guizhou, South China	Liu et al. 2006
A		AF512130	1	Guizhou, South China	Liu et al. 2006
A		AF512131	1	Guizhou, South China	Liu et al. 2006
A		AF512134	1	Guizhou, South China	Liu et al. 2006
A		AF512137	1	Guizhou, South China	Liu et al. 2006
A		AF512189	1	Hubei, South China	Liu et al. 2006
A		AF512195	1	Hubei, South China	Liu et al. 2006
A		AF512198	1	Hubei, South China	Liu et al. 2006
A		AF512199	1	Hubei, South China	Liu et al. 2006
A		AF512202	1	Hubei, South China	Liu et al. 2006
A		AF512203	1	Hubei, South China	Liu et al. 2006
A		AF512208	1	Hubei, South China	Liu et al. 2006
A		AF512229	1	Jiangsu, South China	Liu et al. 2006
A		AF512236	1	Hubei, South China	Liu et al. 2006
A		AF512238	1	Guangxi, South China	Liu et al. 2006
A		AF512239	1	Guangxi, South China	Liu et al. 2006
A		AF512240	1	Guangxi, South China	Liu et al. 2006
A		AF512252	1	Yunnan, South China	Liu et al. 2006
A		AF512253	1	Yunnan, South China	Liu et al. 2006
A		AF512267	1	Sichuan, South China	Liu et al. 2006
A		AF512268	1	Sichuan, South China	Liu et al. 2006
A		AF512278	1	Jiangxi, South China	Liu et al. 2006
A		AF512279	1	Jiangxi, South China	Liu et al. 2006
A		AF512282	1	Jiangxi, South China	Liu et al. 2006
A		AF512294	1	Yunnan, South China	Liu et al. 2006
A		AF512298	1	Yunnan, South China	Liu et al. 2006
A		AF512317	1	Sichuan, South China	Liu et al. 2006
A		AF512318	1	Sichuan, South China	Liu et al. 2006
A		AF512320	1	Sichuan, South China	Liu et al. 2006
A		AF512323	1	Sichuan, South China	Liu et al. 2006
A		AF512331	1	Sichuan, South China	Liu et al. 2006
A		AY392180	1	Yunnan, South China	Liu et al. 2006
A		AY392181	1	Yunnan, South China	Liu et al. 2006
A		AY392182	1	Yunnan, South China	Liu et al. 2006
A		AY392184	1	Yunnan, South China	Liu et al. 2006
A		AY392186	1	Yunnan, South China	Liu et al. 2006
A		AY392190	1	Yunnan, South China	Liu et al. 2006
A		AY392202	1	Yunnan, South China	Liu et al. 2006
A		AY392203	1	Yunnan, South China	Liu et al. 2006
A		AY392204	1	Yunnan, South China	Liu et al. 2006
A		AY392247	1	Yunnan, South China	Liu et al. 2006
A		AY392254	1	Yunnan, South China	Liu et al. 2006
A		AY392256	1	Yunnan, South China	Liu et al. 2006
A		AY392258	1	Yunnan, South China	Liu et al. 2006
A		AY392259	1	Yunnan, South China	Liu et al. 2006
A		AY392291	1	Yunnan, South China	Liu et al. 2006
A		AY392298	1	Yunnan, South China	Liu et al. 2006
A		AY392299	1	Yunnan, South China	Liu et al. 2006
A		AY392300	1	Yunnan, South China	Liu et al. 2006
A		AY392302	1	Yunnan, South China	Liu et al. 2006
A		AY392307	1	Yunnan, South China	Liu et al. 2006
A		AY392308	1	Yunnan, South China	Liu et al. 2006
A		AY392323	1	Yunnan, South China	Liu et al. 2006
A		AY392324	1	Yunnan, South China	Liu et al. 2006
A		AY392325	1	Yunnan, South China	Liu et al. 2006
A		AY392326	1	Yunnan, South China	Liu et al. 2006
A		AY392332	1	Yunnan, South China	Liu et al. 2006
A		AY392333	1	Yunnan, South China	Liu et al. 2006
A		AY392340	1	Yunnan, South China	Liu et al. 2006
A		AY392341	1	Yunnan, South China	Liu et al. 2006
A		AY392343	1	Yunnan, South China	Liu et al. 2006
A		AY392350	1	Yunnan, South China	Liu et al. 2006
A		AY392363	1	Yunnan, South China	Liu et al. 2006
A		AY392364	1	Yunnan, South China	Liu et al. 2006
A		AY392368	1	Yunnan, South China	Liu et al. 2006
A		AY392372	1	Yunnan, South China	Liu et al. 2006
A		AY392375	1	Yunnan, South China	Liu et al. 2006
A		AY465988	1	Jiangxi, South China	Liu et al. 2003 Direct submission
A		AY465989	1	Jiangxi, South China	Liu et al. 2003 Direct submission
A		AY465998	1	Yunnan, South China	Liu et al. 2003 Direct submission
A		AY588609	1	Xinjiang, South China	Qu et al. 2004 Direct submission
A		AY588623	1	Shandong, South China	Qu et al. 2004 Direct submission
A		GU261684	1	Yunnan, South China	Miao et al. 2013
A		AB007749	1	Laos	Miyake et al. 1997 Direct submission
A		AB009448	1	Laos	Miyake et al. 1997 Direct submission
A		GU447705	1	Laos	Miao et al. 2013
A		GU447725	1	Laos	Miao et al. 2013
A		GU447713	1	Laos	Miao et al. 2013
A		GU448866	1	Laos	Miao et al. 2013
A		GU447715	1	Laos	Miao et al. 2013
A		GU447724	1	Laos	Miao et al. 2013
A		GU448848	1	Laos	Miao et al. 2013
A		GU448849	1	Laos	Miao et al. 2013
A		GU448853	1	Laos	Miao et al. 2013
A		GU448856	1	Laos	Miao et al. 2013
A		HM462158	1	Vietnam	Berthouly-Salazar et al. 2010
A		GU447916	1	Vietnam	Miao et al. 2013
A		GU447917	1	Vietnam	Miao et al. 2013
A		GU447920	1	Vietnam	Miao et al. 2013
A		GU447929	1	Vietnam	Miao et al. 2013
A		GU448257	1	Vietnam	Miao et al. 2013
A		HM462082	1	Vietnam	Berthouly-Salazar et al. 2010
A		HM462087	1	Vietnam	Berthouly-Salazar et al. 2010
A		HM462089	1	Vietnam	Berthouly-Salazar et al. 2010
A		HM462093	1	Vietnam	Berthouly-Salazar et al. 2010
A		HM462105	1	Vietnam	Berthouly-Salazar et al. 2010
A		HM462107	1	Vietnam	Berthouly-Salazar et al. 2010
A		HM462146	1	Vietnam	Berthouly-Salazar et al. 2010
A		HM462156	1	Vietnam	Berthouly-Salazar et al. 2010
A		HM462163	1	Vietnam	Berthouly-Salazar et al. 2010
A		HM462173	1	Vietnam	Berthouly-Salazar et al. 2010
A		HM462176	1	Vietnam	Berthouly-Salazar et al. 2010
A		HM462201	1	Vietnam	Berthouly-Salazar et al. 2010
A		HM462201	1	Thailand	Berthouly-Salazar et al. 2010
E	KJA7	No accession no.	1	Madagascar	Razafindraibe et al. 2008
E	AY2336	No accession no.	8	Madagascar	Razafindraibe et al. 2008
E		EU199923	2	Sri Lanka	Silva et al. 2009
E	BPT48	KX642584	1	Ciawi, Java, Indonesia	This study
E		KC436039	1	Saudi Arabia	Yacoub and Fathi 2013
E		KC436025	1	Saudi Arabia	Yacoub and Fathi 2013
E		GU951752	1	Nigeria, Africa	Adebambo et al. 2010
E		AY392336	1	Yunnan, South China	Liu et al. 2006
E		AP003319	1	Laos	Nishibori et al. 2005
E	AY2310	No accession no.	2	Madagascar	Razafindraibe et al. 2008
E		EU199913	2	Sri Lanka	Silva et al. 2009
E	KD13	KX642819	1	Kendu, Java, Indonesia	This study
E	Ifugao 147	KX642691	1	Ifugao, Luzon, Philippines	This study
E		AY642130	1	Bali, Nusa Tenggara, Indonesia	Liu et al. 2006
E		AY642131	1	Bali, Nusa Tenggara, Indonesia	Liu et al. 2006
E		AY642132	1	Bali, Nusa Tenggara, Indonesia	Liu et al. 2006
E		AY642133	1	Bali, Nusa Tenggara, Indonesia	Liu et al. 2006
E	MR8	KX643176	1	Sumbawa, Sumatra, Indonesia	This study
E		GU448966	1	India	Miao et al. 2013
E		DQ629878	1	Korea	Lee et al. 2007
E		DQ629873	1	Korea	Lee et al. 2007
E		DQ629883	1	Korea	Lee et al. 2007
E		DQ629871	1	Korea	Lee et al. 2007
E		DQ629887	1	Korea	Lee et al. 2007
E		DQ629869	1	Korea	Lee et al. 2007
E		DQ629890	1	Korea	Lee et al. 2007
E		DQ629872	1	Korea	Lee et al. 2007
E		DQ629874	1	Korea	Lee et al. 2007
E		DQ629880	1	Korea	Lee et al. 2007
E		FJ851656	1	Nigeria, Africa	Adebambo et al. 2010
E		GU261713	1	Yunnan, South China	Miao et al. 2013
E		AF128315	1	Zhejiang, South China	Fu et al. 1999 Direct submission
E		AF128316	1	Zhejiang, South China	Fu et al. 1999 Direct submission
E		AF512107	1	Sichuan, South China	Liu et al. 2006
E		AF512118	1	Guizhou, South China	Liu et al. 2006
E		AF512132	1	Guizhou, South China	Liu et al. 2006
E		AF512262	1	Sichuan, South China	Liu et al. 2006
E		AF512337	1	Sichuan, South China	Liu et al. 2006
E		AY392227	1	Yunnan, South China	Liu et al. 2006
E		AY392310	1	Yunnan, South China	Liu et al. 2006
E		AY465992	1	Jiangxi, South China	Liu et al. 2003 Direct submission
E		GU447925	1	Vietnam	Miao et al. 2013
E		GU448239	1	Vietnam	Miao et al. 2013
D	KJA4	No accession no.	1	Madagascar	Razafindraibe et al. 2008
D	DFT18	No accession no.	3	Madagascar	Razafindraibe et al. 2008
D		EU095082	1	Kenya	Mwacharo et al. 2011
D		EU095111	1	Kenya	Mwacharo et al. 2011
D		EU095113	1	Kenya	Mwacharo et al. 2011
D		EU095114	1	Kenya	Mwacharo et al. 2011
D		EU095118	1	Kenya	Mwacharo et al. 2011
D	TFT4	No accession no.	2	Madagascar	Razafindraibe et al. 2008
D	KJA3	No accession no.	1	Madagascar	Razafindraibe et al. 2008
D	KJA39	No accession no.	1	Madagascar	Razafindraibe et al. 2008
D		AB007742	1	Madagascar	Miyake et al. 1997 Direct submission
D	PKA09	No accession no.	58	Madagascar	Razafindraibe et al. 2008
D		AM746024	16	Malawi, Africa	Muchadeyi et al. 2008
D		AM746024	46	Zimbabwe, Africa	Muchadeyi et al. 2008
D		EU095044	1	Kenya	Mwacharo et al. 2011
D		EU095047	1	Kenya	Mwacharo et al. 2011
D		EU095055	1	Kenya	Mwacharo et al. 2011
D		EU095098	1	Kenya	Mwacharo et al. 2011
D		EU095156	1	Kenya	Mwacharo et al. 2011
D		EU095034	1	Kenya	Mwacharo et al. 2011
D		EU095110	1	Kenya	Mwacharo et al. 2011
D		D82901	1	Thailand	Fumihito et al. 1996
D		AM746028	2	Malawi, Africa	Muchadeyi et al. 2008
D		AM746028	3	Zimbabwe, Africa	Muchadeyi et al. 2008
D		EU095054	1	Kenya	Mwacharo et al. 2011
D		AM746030	1	Malawi, Africa	Muchadeyi et al. 2008
D		AM746026	1	Zimbabwe, Africa	Muchadeyi et al. 2008
D		AM746025	2	Zimbabwe, Africa	Muchadeyi et al. 2008
A		AM746032	1	Zimbabwe, Africa	Muchadeyi et al. 2008
D		AM746027	1	Zimbabwe, Africa	Muchadeyi et al. 2008
D	TB4	KX643213	1	Tangerang, Java, Indonesia	This study
D	TW3	KX643217	1	Tangerang, Java, Indonesia	This study
D	TW4	KX643218	1	Tangerang, Java, Indonesia	This study
D	TW5	KX643219	1	Tangerang, Java, Indonesia	This study
D	BAN1	KX642473	1	Banten, Java, Indonesia	This study
D	BAN2	KX642474	1	Banten, Java, Indonesia	This study
D	BAN3	KX642475	1	Banten, Java, Indonesia	This study
D	BAN6	KX642476	1	Banten, Java, Indonesia	This study
D	BAN7	KX642477	1	Banten, Java, Indonesia	This study
D	BAN8	KX642478	1	Banten, Java, Indonesia	This study
D	KT1	KX643303	1	Yogyakarta, Java, Indonesia	This study
D	KT2	KX643304	1	Yogyakarta, Java, Indonesia	This study
D	KT3	KX643305	1	Yogyakarta, Java, Indonesia	This study
D	KT5	KX643307	1	Yogyakarta, Java, Indonesia	This study
D	KT7	KX643309	1	Yogyakarta, Java, Indonesia	This study
D	KT8	KX643310	1	Yogyakarta, Java, Indonesia	This study
D	KT9	KX643311	1	Yogyakarta, Java, Indonesia	This study
D	KT10	KX643312	1	Yogyakarta, Java, Indonesia	This study
D	KT11	KX643313	1	Yogyakarta, Java, Indonesia	This study
D	KT12	KX643314	1	Yogyakarta, Java, Indonesia	This study
D	KT14	KX643315	1	Yogyakarta, Java, Indonesia	This study
D	KT4	KX643306	1	Yogyakarta, Java, Indonesia	This study
D	STC13	KX642557	1	Ciamis, Java, Indonesia	This study
D	STC4	KX642550	1	Ciamis, Java, Indonesia	This study
D	STC17	KX642559	1	Ciamis, Java, Indonesia	This study
D	PLC18	KX642566	1	Ciansur, Java, Indonesia	This study
D	PLC19	KX642567	1	Ciansur, Java, Indonesia	This study
D	PLC20	KX642568	1	Ciansur, Java, Indonesia	This study
D	PLC23	KX642570	1	Ciansur, Java, Indonesia	This study
D	PLC26	KX642572	1	Ciansur, Java, Indonesia	This study
D	SGAR8	KX642654	1	Garut, Java, Indonesia	This study
D	SGAR9	KX642655	1	Garut, Java, Indonesia	This study
D	STJ13	KX642723	1	Jatiwangi, Java, Indonesia	This study
D	STJ16	KX642725	1	Jatiwangi, Java, Indonesia	This study
D	JWT8	KX642741	1	Jawa Tengah, Java, Indonesia	This study
D	JWT1	KX642734	1	Jawa Tengah, Java, Indonesia	This study
D	JWT3	KX642736	1	Jawa Tengah, Java, Indonesia	This study
D	JWT7	KX642740	1	Jawa Tengah, Java, Indonesia	This study
D	CM3	KX642797	1	Kendu, Java, Indonesia	This study
D	CM11	KX642804	1	Kendu, Java, Indonesia	This study
D	CM12	KX642805	1	Kendu, Java, Indonesia	This study
D	CM13	KX642806	1	Kendu, Java, Indonesia	This study
D	KD5	KX642811	1	Kendu, Java, Indonesia	This study
D	KDH3	KX642822	1	Kendu, Java, Indonesia	This study
D	KDH5	KX642824	1	Kendu, Java, Indonesia	This study
D	KDH7	KX642825	1	Kendu, Java, Indonesia	This study
D	KDH8	KX642826	1	Kendu, Java, Indonesia	This study
D	KDH9	KX642827	1	Kendu, Java, Indonesia	This study
D	KDP1	KX642834	1	Kendu, Java, Indonesia	This study
D	KDP4	KX642836	1	Kendu, Java, Indonesia	This study
D	KDP8	KX642840	1	Kendu, Java, Indonesia	This study
D	KDP10	KX642842	1	Kendu, Java, Indonesia	This study
D	KDP11	KX642843	1	Kendu, Java, Indonesia	This study
D	KDP13	KX642845	1	Kendu, Java, Indonesia	This study
D	GA1	KX642897	1	Madura Is., Java, Indonesia	This study
D	GA2	KX642898	1	Madura Is., Java, Indonesia	This study
D	NT5	KX643224	1	Tarakan, Kalimantan, Indonesia	This study
D	NT7	KX643226	1	Tarakan, Kalimantan, Indonesia	This study
D	NT9	KX643228	1	Tarakan, Kalimantan, Indonesia	This study
D	Ifugao 151	KX642695	1	Ifugao, Luzon, Philippines	This study
D	Bataan 415	KX642490	1	Bataan, Luzon, Philippines	This study
D	Bataan 417	KX642491	1	Bataan, Luzon, Philippines	This study
D	MAL4	KX642909	1	Maluku, Indonesia	This study
D	MAL7	KX642912	1	Maluku, Indonesia	This study
D	MAL14	KX642919	1	Maluku, Indonesia	This study
D	MAL15	KX642920	1	Maluku, Indonesia	This study
D	MAL16	KX642921	1	Maluku, Indonesia	This study
D	MAL17	KX642922	1	Maluku, Indonesia	This study
D	MAL19	KX642924	1	Maluku, Indonesia	This study
D	MAL26	KX642931	1	Maluku, Indonesia	This study
D	MAL44	KX642949	1	Maluku, Indonesia	This study
D	MAL48	KX642953	1	Maluku, Indonesia	This study
D	Manticao 15	KX642986	1	Manticao, Mindanao, Philippines	This study
D	Lurugan 57	KX642891	1	Lurugan, Mindanao, Philippines	This study
D	NTT316	KX642638	1	East Nusa Tenggara, Indonesia	This study
D	NTT317	KX642639	1	East Nusa Tenggara, Indonesia	This study
D	LOM43	KX642886	1	Lombok, West Nusa Tenggara, Indonesia	This study
D	SP2	KX642748	1	Kab Manokwari, West Papua, Indonesia	This study
D	SP9	KX642754	1	Kab Manokwari, West Papua, Indonesia	This study
D	SP3	KX642749	1	Kab Manokwari, West Papua, Indonesia	This study
D	SP4	KX642750	1	Kab Manokwari, West Papua, Indonesia	This study
D	SP15	KX642760	1	Kab Manokwari, West Papua, Indonesia	This study
D	SP17	KX642762	1	Kab Manokwari, West Papua, Indonesia	This study
D	SP19	KX642763	1	Kab Manokwari, West Papua, Indonesia	This study
D	KAL10	KX642670	1	Goma, Sulawesi, Indonesia	This study
D	KTO17	KX642793	1	Kendar, Sulawesi, Indonesia	This study
D	MAN7	KX642962	1	Manado, Sulawesi, Indonesia	This study
D	MAN45	KX642972	1	Manado, Sulawesi, Indonesia	This study
D	MAN46	KX642973	1	Manado, Sulawesi, Indonesia	This study
D	MAN47	KX642974	1	Manado, Sulawesi, Indonesia	This study
D	POS6	KX643096	1	Poso, Sulawesi, Indonesia	This study
D	POS7	KX643097	1	Poso, Sulawesi, Indonesia	This study
D	AC3	KX642438	1	Aceh, Sumatra, Indonesia	This study
D	LAM6	KX642852	1	Lampung, Sumatra, Indonesia	This study
D	LAM43	KX642864	1	Lampung, Sumatra, Indonesia	This study
D	SB43	KX643281	1	West Sumatra, Indonesia	This study
D	SB118	KX643300	1	West Sumatra, Indonesia	This study
D	SB120	KX643302	1	West Sumatra, Indonesia	This study
D	PL5	KX643184	1	Sumbawa, Sumatra, Indonesia	This study
D	ARG11	KX643142	1	Sumbawa, Sumatra, Indonesia	This study
D	MR2	KX643171	1	Sumbawa, Sumatra, Indonesia	This study
D	MR9	KX643177	1	Sumbawa, Sumatra, Indonesia	This study
D	MR10	KX643178	1	Sumbawa, Sumatra, Indonesia	This study
D	MR12	KX643179	1	Sumbawa, Sumatra, Indonesia	This study
D	PL3	KX643183	1	Sumbawa, Sumatra, Indonesia	This study
D	PL10	KX643186	1	Sumbawa, Sumatra, Indonesia	This study
D	PL12	KX643187	1	Sumbawa, Sumatra, Indonesia	This study
D	PL16	KX643189	1	Sumbawa, Sumatra, Indonesia	This study
D	A8	KX642505	1	Bengkulu, Sumatra, Indonesia	This study
D	A10	KX642506	1	Bengkulu, Sumatra, Indonesia	This study
D	A11	KX642507	1	Bengkulu, Sumatra, Indonesia	This study
D	A12	KX642508	1	Bengkulu, Sumatra, Indonesia	This study
D	A14	KX642510	1	Bengkulu, Sumatra, Indonesia	This study
D	A15	KX642511	1	Bengkulu, Sumatra, Indonesia	This study
D	Palawan 261	KX643088	1	Palawan, Philippines	This study
D	Palawan 262	KX643089	1	Palawan, Philippines	This study
D		AM746044	1	Zimbabwe, Africa	Muchadeyi et al. 2008
A		AM746031	1	Zimbabwe, Africa	Muchadeyi et al. 2008
D		AM746043	1	Zimbabwe, Africa	Muchadeyi et al. 2008
D		FJ851673	2	Nigeria, Africa	Adebambo et al. 2010
E		AM746029	1	Zimbabwe, Africa	Muchadeyi et al. 2008
E	TW6	KX643220	1	Tangerang, Java, Indonesia	This study
E	NN7	KX643041	1	Nunukan, East Kalimantan, Indonesia	This study
E	KAL8	KX642668	1	Goma, Sulawesi, Indonesia	This study
E	AC1	KX642436	1	Aceh, Sumatra, Indonesia	This study
E		FJ851667	1	Nigeria, Africa	Adebambo et al. 2010
E		AM746040	12	Zimbabwe, Africa	Muchadeyi et al. 2008
E		AY704696	1	Azerbaijan	Liu et al. 2006
E		GU448404	1	India	Miao et al. 2013
E		GU448483	1	India	Miao et al. 2013
E		GU448740	1	India	Miao et al. 2013
E		EU095039	1	Kenya	Mwacharo et al. 2011
E		EU095152	1	Kenya	Mwacharo et al. 2011
E		EU095050	1	Kenya	Mwacharo et al. 2011
E		EU095040	1	Kenya	Mwacharo et al. 2011
E		EU095041	1	Kenya	Mwacharo et al. 2011
E		EU095042	1	Kenya	Mwacharo et al. 2011
E		EU095046	1	Kenya	Mwacharo et al. 2011
E		EU095048	1	Kenya	Mwacharo et al. 2011
E		EU095058	1	Kenya	Mwacharo et al. 2011
E		EU095117	1	Kenya	Mwacharo et al. 2011
E		EU095035	1	Kenya	Mwacharo et al. 2011
E		EU095049	1	Kenya	Mwacharo et al. 2011
E		FJ851676	7	Nigeria, Africa	Adebambo et al. 2010
E		KC261026	1	Bangladesh	Bhuiyan et al. 2013
E		GU261686	1	Henan, South China	Miao et al. 2013
E		AM746041	6	Zimbabwe, Africa	Muchadeyi et al. 2008
E		EU199921	3	Sri Lanka	Silva et al. 2009
E	LOM29	KX642880	1	Lombok, West Nusa Tenggara, Indonesia	This study
E		KC436031	1	Saudi Arabia	Yacoub and Fathi 2013
E		GU448381	1	India	Miao et al. 2013
E		GU448484	1	India	Miao et al. 2013
E		EU095060	1	Kenya	Mwacharo et al. 2011
E		AY704728	1	Turkmenistan	Liu et al. 2006
E		AF128318	1	Zhejiang, South China	Fu et al. 1999 Direct submission
B		EU199937	17	Sri Lanka	Silva et al. 2009
B		EU199939	1	Sri Lanka	Silva et al. 2009
C		EU199947	2	Sri Lanka	Silva et al. 2009
C		AY588610	1	Xinjiang, South China	Qu et al. 2004 Direct submission
C		GU261701	1	Henan, South China	Miao et al. 2013
G		EU199933	1	Sri Lanka	Silva et al. 2009
G		EU199927	1	Sri Lanka	Silva et al. 2009
G		EU199928	1	Sri Lanka	Silva et al. 2009
G		EU199932	1	Sri Lanka	Silva et al. 2009
G		EU199931	8	Sri Lanka	Silva et al. 2009
G		AF512324	1	Yunnan, South China	Liu et al. 2006
G		EU199936	2	Sri Lanka	Silva et al. 2009
G		AY392232	1	Yunnan, South China	Liu et al. 2006
G		AY392289	1	Yunnan, South China	Liu et al. 2006
G		EU199935	10	Sri Lanka	Silva et al. 2009
G		EU199930	1	Sri Lanka	Silva et al. 2009
G		EU199934	1	Sri Lanka	Silva et al. 2009
G		EU199929	17	Sri Lanka	Silva et al. 2009
D		EU199942	1	Sri Lanka	Silva et al. 2009
D		EU199946	1	Sri Lanka	Silva et al. 2009
D		AY704701	1	India	Liu et al. 2006
D		AY704710	1	India	Liu et al. 2006
D		AY704711	1	India	Liu et al. 2006
D		AY704716	1	India	Liu et al. 2006
D		AY704717	1	India	Liu et al. 2006
D		GU261697	1	India	Miao et al. 2013
D		GU447491	1	India	Miao et al. 2013
D		GU448750	1	India	Miao et al. 2013
D		GU448260	1	India	Miao et al. 2013
D		GU448267	1	India	Miao et al. 2013
D		GU448268	1	India	Miao et al. 2013
D		GU448273	1	India	Miao et al. 2013
D		GU448277	1	India	Miao et al. 2013
D		GU448270	1	India	Miao et al. 2013
D		GU448276	1	India	Miao et al. 2013
D		GU448725	1	India	Miao et al. 2013
D		GU448746	1	India	Miao et al. 2013
D		GU448759	1	India	Miao et al. 2013
D		GU448765	1	India	Miao et al. 2013
D		GU448736	1	India	Miao et al. 2013
D		GU448745	1	India	Miao et al. 2013
D		GU448768	1	India	Miao et al. 2013
D		GU448769	1	India	Miao et al. 2013
D		GU448920	1	India	Miao et al. 2013
D		EU199944	1	Sri Lanka	Silva et al. 2009
D		EU199945	1	Sri Lanka	Silva et al. 2009
D		AY704709	1	India	Liu et al. 2006
D		GU448916	1	India	Miao et al. 2013
E		EU199920	1	Sri Lanka	Silva et al. 2009
E		EU199918	5	Sri Lanka	Silva et al. 2009
E		GU448441	1	India	Miao et al. 2013
E		GU448965	1	India	Miao et al. 2013
E		GU448967	1	India	Miao et al. 2013
E		HQ857212	1	India	Miao et al. 2013
E		KC261035	1	Bangladesh	Bhuiyan et al. 2013
E		EU199919	1	Sri Lanka	Silva et al. 2009
E		EU199917	1	Sri Lanka	Silva et al. 2009
E		EU199915	1	Sri Lanka	Silva et al. 2009
E		EU199916	2	Sri Lanka	Silva et al. 2009
E		EU847811	1	India	Kanginakudru et al. 2008
E		EU847812	1	India	Kanginakudru et al. 2008
E		GU448741	1	India	Miao et al. 2013
E		GU448477	1	India	Miao et al. 2013
E		GU448743	1	India	Miao et al. 2013
E		GU448446	1	India	Miao et al. 2013
E		GU448445	1	India	Miao et al. 2013
E		GU448442	1	India	Miao et al. 2013
E		GU448407	1	India	Miao et al. 2013
E		GU448398	1	India	Miao et al. 2013
E		GU448479	1	India	Miao et al. 2013
E		GU448486	1	India	Miao et al. 2013
E		GU448962	1	India	Miao et al. 2013
E		GU448384	1	India	Miao et al. 2013
E		GU448376	1	India	Miao et al. 2013
E		GU448383	1	India	Miao et al. 2013
E		GU448371	1	India	Miao et al. 2013
E		GU448403	1	India	Miao et al. 2013
E		GU448426	1	India	Miao et al. 2013
E		GU448370	1	India	Miao et al. 2013
E		GU448960	1	India	Miao et al. 2013
E		GU448367	1	India	Miao et al. 2013
E		GU448359	1	India	Miao et al. 2013
E		GU448386	1	India	Miao et al. 2013
E		GU448388	1	India	Miao et al. 2013
E		GU448394	1	India	Miao et al. 2013
E		GU448473	1	India	Miao et al. 2013
E		GU448358	1	India	Miao et al. 2013
E		EU847813	1	India	Kanginakudru et al. 2008
E		HQ857209	1	India	Miao et al. 2013
E		AY704708	1	India	Liu et al. 2006
E		GU448387	1	India	Miao et al. 2013
E		FJ851675	1	Nigeria, Africa	Adebambo et al. 2010
E		KC260973	1	Bangladesh	Bhuiyan et al. 2013
E		KC260989	1	Bangladesh	Bhuiyan et al. 2013
E		KC260997	1	Bangladesh	Bhuiyan et al. 2013
E		KC261003	1	Bangladesh	Bhuiyan et al. 2013
E		KC261005	1	Bangladesh	Bhuiyan et al. 2013
E		KC261006	1	Bangladesh	Bhuiyan et al. 2013
E		KC261030	1	Bangladesh	Bhuiyan et al. 2013
E		KC261031	1	Bangladesh	Bhuiyan et al. 2013
E		KC261046	1	Bangladesh	Bhuiyan et al. 2013
E		KC261047	1	Bangladesh	Bhuiyan et al. 2013
E		KC261048	1	Bangladesh	Bhuiyan et al. 2013
E		KC261049	1	Bangladesh	Bhuiyan et al. 2013
E		KC261052	1	Bangladesh	Bhuiyan et al. 2013
E		KC261053	1	Bangladesh	Bhuiyan et al. 2013
E		KC261054	1	Bangladesh	Bhuiyan et al. 2013
E		KC261064	1	Bangladesh	Bhuiyan et al. 2013
E		EU199910	1	Sri Lanka	Silva et al. 2009
E		EU199911	1	Sri Lanka	Silva et al. 2009
E		EU199909	2	Sri Lanka	Silva et al. 2009
E		EU199907	1	Sri Lanka	Silva et al. 2009
E		EU199908	1	Sri Lanka	Silva et al. 2009
E		EU199914	1	Sri Lanka	Silva et al. 2009
E		EU199922	1	Sri Lanka	Silva et al. 2009
E	BPT1	KX642573	1	Ciawi, Java, Indonesia	This study
E	SGAR1	KX642647	1	Garut, Java, Indonesia	This study
E	SGAR3	KX642649	1	Garut, Java, Indonesia	This study
E	SGAR4	KX642650	1	Garut, Java, Indonesia	This study
E	SGAR5	KX642651	1	Garut, Java, Indonesia	This study
E	CM1	KX642795	1	Kendu, Java, Indonesia	This study
E		KC436017	1	Saudi Arabia	Yacoub and Fathi 2013
E		KC436010	1	Saudi Arabia	Yacoub and Fathi 2013
E		KC436035	1	Saudi Arabia	Yacoub and Fathi 2013
E		KC436029	1	Saudi Arabia	Yacoub and Fathi 2013
E		KC436032	1	Saudi Arabia	Yacoub and Fathi 2013
E		KC436021	1	Saudi Arabia	Yacoub and Fathi 2013
E		KC436024	1	Saudi Arabia	Yacoub and Fathi 2013
E		KC436028	1	Saudi Arabia	Yacoub and Fathi 2013
E		KC436018	1	Saudi Arabia	Yacoub and Fathi 2013
E		KC436020	1	Saudi Arabia	Yacoub and Fathi 2013
E		KC436033	1	Saudi Arabia	Yacoub and Fathi 2013
E		KC436027	1	Saudi Arabia	Yacoub and Fathi 2013
E		KC436012	1	Saudi Arabia	Yacoub and Fathi 2013
E		KC436034	1	Saudi Arabia	Yacoub and Fathi 2013
E		EU095066	1	Kenya	Mwacharo et al. 2011
E		DQ629877	1	Korea	Lee et al. 2007
E		DQ629882	1	Korea	Lee et al. 2007
E		DQ629893	1	Korea	Lee et al. 2007
E		DQ629865	1	Korea	Lee et al. 2007
E		DQ629864	1	Korea	Lee et al. 2007
E		FJ851657	1	Nigeria, Africa	Adebambo et al. 2010
E		GU951755	1	Nigeria, Africa	Adebambo et al. 2010
E		KC261000	1	Bangladesh	Bhuiyan et al. 2013
E		KC261011	1	Bangladesh	Bhuiyan et al. 2013
E		KC261013	1	Bangladesh	Bhuiyan et al. 2013
E		KC261014	1	Bangladesh	Bhuiyan et al. 2013
E		KC261015	1	Bangladesh	Bhuiyan et al. 2013
E		EU199926	1	Sri Lanka	Silva et al. 2009
E		EU199925	2	Sri Lanka	Silva et al. 2009
E		FJ851670	1	Nigeria, Africa	Adebambo et al. 2010
E		EU199912	1	Sri Lanka	Silva et al. 2009
E		EU199924	1	Sri Lanka	Silva et al. 2009
D	Fiji 700	KX642645	1	Namatakula, Fiji, Pacific	This study
D	Fiji 711	KX642646	1	Namatakula, Fiji, Pacific	This study
D	Solomons 847	KX643124	1	Solomons, Pacific	This study
D	Solomons 848	KX643125	1	Solomons, Pacific	This study
D	Solomons 851	KX643126	1	Solomons, Pacific	This study
D	Vanuatu 742	KX643257	1	Efate, Vanuatu, Pacific	This study
D	Vanuatu 746	KX643258	1	Efate, Vanuatu, Pacific	This study
D	Vanuatu 747	KX643259	1	Efate, Vanuatu, Pacific	This study
D	Vanuatu 751	KX643260	1	Efate, Vanuatu, Pacific	This study
D	Vanuatu 762	KX643262	1	Efate, Vanuatu, Pacific	This study
D	Vanuatu 794	KX643263	1	Uripiv, Vanuatu, Pacific	This study
D	Vanuatu 809	KX643264	1	Malakula, Vanuatu, Pacific	This study
D	Vanuatu 837	KX643265	1	Malakula, Vanuatu, Pacific	This study
D	Batanes 190	KX642492	1	Batanes, Luzon, Philippines	This study
D	Batanes 191	KX642493	1	Batanes, Luzon, Philippines	This study
D	Batanes 192	KX642494	1	Batanes, Luzon, Philippines	This study
D	Batanes 193	KX642495	1	Batanes, Luzon, Philippines	This study
D	Asipulo 157	KX642469	1	Asipulo, Luzon, Philippines	This study
D		AP003322	1	Luzon, Philippines	Nishibori et al. 2005
D		NC007236	1	Luzon, Philippines	Nishibori et al. 2005
D	Ifugao 165	KX642701	1	Ifugao, Luzon, Philippines	This study
D	Ifugao 131	KX642683	1	Ifugao, Luzon, Philippines	This study
D	Ifugao 132	KX642684	1	Ifugao, Luzon, Philippines	This study
D	Ifugao 148	KX642692	1	Ifugao, Luzon, Philippines	This study
D	Ifugao 149	KX642693	1	Ifugao, Luzon, Philippines	This study
D	Ifugao 153	KX642697	1	Ifugao, Luzon, Philippines	This study
D	Ifugao 163	KX642699	1	Ifugao, Luzon, Philippines	This study
D	Ilocos 1	KX642702	1	Ilocos, Luzon, Philippines	This study
D	Naawan 18	KX643034	1	Naawan, Mindanao, Philippines	This study
D	Mindoro 268	KX643014	1	Mindoro, Philippines	This study
D	Mindoro 272	KX643018	1	Mindoro, Philippines	This study
D	Mindoro 277	KX643023	1	Mindoro, Philippines	This study
D	Vanuatu 756	KX643261	1	Efate, Vanuatu, Pacific	This study
D	TB3	KX643212	1	Tangerang, Java, Indonesia	This study
D	BAN14	KX642479	1	Banten, Java, Indonesia	This study
D	BAN15	KX642480	1	Banten, Java, Indonesia	This study
D	BAN20	KX642483	1	Banten, Java, Indonesia	This study
D	BAN21	KX642484	1	Banten, Java, Indonesia	This study
D	STC5	KX642551	1	Ciamis, Java, Indonesia	This study
D	STC6	KX642552	1	Ciamis, Java, Indonesia	This study
D	STC7	KX642553	1	Ciamis, Java, Indonesia	This study
D	STC8	KX642554	1	Ciamis, Java, Indonesia	This study
D	STC10	KX642555	1	Ciamis, Java, Indonesia	This study
D	PLC1	KX642560	1	Ciansur, Java, Indonesia	This study
D	PLC2	KX642561	1	Ciansur, Java, Indonesia	This study
D	PLC3	KX642562	1	Ciansur, Java, Indonesia	This study
D	PLC11	KX642563	1	Ciansur, Java, Indonesia	This study
D	PLC16	KX642564	1	Ciansur, Java, Indonesia	This study
D	PLC17	KX642565	1	Ciansur, Java, Indonesia	This study
D	PLC22	KX642569	1	Ciansur, Java, Indonesia	This study
D	PLC25	KX642571	1	Ciansur, Java, Indonesia	This study
D	BPT3	KX642575	1	Ciawi, Java, Indonesia	This study
D	BPT5	KX642576	1	Ciawi, Java, Indonesia	This study
D	BPT6	KX642577	1	Ciawi, Java, Indonesia	This study
D	BPT13	KX642580	1	Ciawi, Java, Indonesia	This study
D	BPT15	KX642581	1	Ciawi, Java, Indonesia	This study
D	BPT17	KX642582	1	Ciawi, Java, Indonesia	This study
D	BPT19	KX642583	1	Ciawi, Java, Indonesia	This study
D	SGAR7	KX642653	1	Garut, Java, Indonesia	This study
D	SGAR12	KX642658	1	Garut, Java, Indonesia	This study
D	SGAR16	KX642660	1	Garut, Java, Indonesia	This study
D	STJ3	KX642721	1	Jatiwangi, Java, Indonesia	This study
D	STJ14	KX642724	1	Jatiwangi, Java, Indonesia	This study
D	STJ17	KX642726	1	Jatiwangi, Java, Indonesia	This study
D	STJ18	KX642727	1	Jatiwangi, Java, Indonesia	This study
D	STJ19	KX642728	1	Jatiwangi, Java, Indonesia	This study
D	STJ21	KX642729	1	Jatiwangi, Java, Indonesia	This study
D	STJ22	KX642730	1	Jatiwangi, Java, Indonesia	This study
D	STJ23	KX642731	1	Jatiwangi, Java, Indonesia	This study
D	STJ24	KX642732	1	Jatiwangi, Java, Indonesia	This study
D	STJ25	KX642733	1	Jatiwangi, Java, Indonesia	This study
D	JWT4	KX642737	1	Jawa Tengah, Java, Indonesia	This study
D	JWT10	KX642743	1	Jawa Tengah, Java, Indonesia	This study
D	JWT14	KX642747	1	Jawa Tengah, Java, Indonesia	This study
D	CM4	KX642798	1	Kendu, Java, Indonesia	This study
D	CM7	KX642801	1	Kendu, Java, Indonesia	This study
D	CM10	KX642803	1	Kendu, Java, Indonesia	This study
D	KD6	KX642812	1	Kendu, Java, Indonesia	This study
D	KDH1	KX642820	1	Kendu, Java, Indonesia	This study
D	KDH2	KX642821	1	Kendu, Java, Indonesia	This study
D	KDH4	KX642823	1	Kendu, Java, Indonesia	This study
D	KDH11	KX642829	1	Kendu, Java, Indonesia	This study
D	KDH12	KX642830	1	Kendu, Java, Indonesia	This study
D	KDH13	KX642831	1	Kendu, Java, Indonesia	This study
D	KDH14	KX642832	1	Kendu, Java, Indonesia	This study
D	KDP5	KX642837	1	Kendu, Java, Indonesia	This study
D	KDP6	KX642837	1	Kendu, Java, Indonesia	This study
D	KDP9	KX642841	1	Kendu, Java, Indonesia	This study
D	GA4	KX642900	1	Madura Is., Java, Indonesia	This study
D	GA5	KX642901	1	Madura Is., Java, Indonesia	This study
D	GA6	KX642902	1	Madura Is., Java, Indonesia	This study
D	GA8	KX642903	1	Madura Is., Java, Indonesia	This study
D	GA9	KX642904	1	Madura Is., Java, Indonesia	This study
D	GA10	KX642905	1	Madura Is., Java, Indonesia	This study
D		D82916	1	East Java, Indonesia	Fumihito et al. 1996
D	NN9	KX643043	1	Nunukan, East Kalimantan, Indonesia	This study
D	NN10	KX643044	1	Nunukan, East Kalimantan, Indonesia	This study
D	NS6	KX643052	1	Sebatik Is., Nunukau, East Kalimantan, Indonesia	This study
D	NS10	KX643055	1	Sebatik Is., Nunukau, East Kalimantan, Indonesia	This study
D	NT10	KX643229	1	Tarakan, Kalimantan, Indonesia	This study
D	NT13	KX643232	1	Tarakan, Kalimantan, Indonesia	This study
D	NT14	KX643233	1	Tarakan, Kalimantan, Indonesia	This study
D	NT15	KX643234	1	Tarakan, Kalimantan, Indonesia	This study
D	NT16	KX643235	1	Tarakan, Kalimantan, Indonesia	This study
D	NT18	KX643237	1	Tarakan, Kalimantan, Indonesia	This study
D	NT19	KX643238	1	Tarakan, Kalimantan, Indonesia	This study
D	NT21	KX643240	1	Tarakan, Kalimantan, Indonesia	This study
D	NT22	KX643241	1	Tarakan, Kalimantan, Indonesia	This study
D	NT23	KX643242	1	Tarakan, Kalimantan, Indonesia	This study
D	NT26	KX643245	1	Tarakan, Kalimantan, Indonesia	This study
D	NT1	KX643221	1	Tarakan, Kalimantan, Indonesia	This study
D		AB009436	1	Lombok, West Nusa Tenggara, Indonesia	Miyake et al. 1997 Direct submission
D		AB009433	1	Luzon, Philippines	Miyake et al. 1997 Direct submission
D	Sorsogon 438	KX643133	1	Sorsogon, Luzon, Philippines	This study
D	MAL5	KX642910	1	Maluku, Indonesia	This study
D	MAL6	KX642911	1	Maluku, Indonesia	This study
D	MAL8	KX642913	1	Maluku, Indonesia	This study
D	MAL11	KX642916	1	Maluku, Indonesia	This study
D	MAL12	KX642917	1	Maluku, Indonesia	This study
D	MAL18	KX642923	1	Maluku, Indonesia	This study
D	MAL20	KX642925	1	Maluku, Indonesia	This study
D	MAL21	KX642926	1	Maluku, Indonesia	This study
D	MAL22	KX642927	1	Maluku, Indonesia	This study
D	MAL23	KX642928	1	Maluku, Indonesia	This study
D	MAL24	KX642929	1	Maluku, Indonesia	This study
D	MAL25	KX642930	1	Maluku, Indonesia	This study
D	MAL27	KX642932	1	Maluku, Indonesia	This study
D	MAL28	KX642933	1	Maluku, Indonesia	This study
D	MAL29	KX642934	1	Maluku, Indonesia	This study
D	MAL30	KX642935	1	Maluku, Indonesia	This study
D	MAL38	KX642943	1	Maluku, Indonesia	This study
D	MAL39	KX642944	1	Maluku, Indonesia	This study
D	MAL40	KX642945	1	Maluku, Indonesia	This study
D	MAL41	KX642946	1	Maluku, Indonesia	This study
D	MAL45	KX642950	1	Maluku, Indonesia	This study
D	MAL46	KX642951	1	Maluku, Indonesia	This study
D	MAL47	KX642952	1	Maluku, Indonesia	This study
D	MAL50	KX642955	1	Maluku, Indonesia	This study
D	MAL31	KX642936	1	Maluku, Indonesia	This study
D	MAL32	KX642937	1	Maluku, Indonesia	This study
D	MAL33	KX642938	1	Maluku, Indonesia	This study
D	MAL34	KX642939	1	Maluku, Indonesia	This study
D	MAL2	KX642907	1	Maluku, Indonesia	This study
D	Alubijid 23	KX642464	1	Alubijid, Mindanao, Philippines	This study
D	Alubijid 24	KX642465	1	Alubijid, Mindanao, Philippines	This study
D	Talakag 30	KX643196	1	Talakag, Mindanao, Philippines	This study
D	Talakag 34	KX643200	1	Talakag, Mindanao, Philippines	This study
D	Lurugan 60	KX642894	1	Lurugan, Mindanao, Philippines	This study
D	San Juan 48	KX643122	1	San Juan, Mindanao, Philippines	This study
D	Zamboanga 91	KX643317	1	Zamboanga, Mindanao, Philippines	This study
D	Zamboanga 93	KX643318	1	Zamboanga, Mindanao, Philippines	This study
D	NTT140	KX642613	1	East Nusa Tenggara, Indonesia	This study
D	NTT163	KX642615	1	East Nusa Tenggara, Indonesia	This study
D	NTT170	KX642617	1	East Nusa Tenggara, Indonesia	This study
D	NTT184	KX642619	1	East Nusa Tenggara, Indonesia	This study
D	NTT185	KX642620	1	East Nusa Tenggara, Indonesia	This study
D	NTT201	KX642622	1	East Nusa Tenggara, Indonesia	This study
D	NTT202	KX642623	1	East Nusa Tenggara, Indonesia	This study
D	NTT203	KX642624	1	East Nusa Tenggara, Indonesia	This study
D	NTT204	KX642625	1	East Nusa Tenggara, Indonesia	This study
D	NTT207	KX642628	1	East Nusa Tenggara, Indonesia	This study
D	NTT292	KX642631	1	East Nusa Tenggara, Indonesia	This study
D	NTT313	KX642635	1	East Nusa Tenggara, Indonesia	This study
D	NTT321	KX642643	1	East Nusa Tenggara, Indonesia	This study
D	LOM2	KX642871	1	Lombok, West Nusa Tenggara, Indonesia	This study
D	LOM4	KX642872	1	Lombok, West Nusa Tenggara, Indonesia	This study
D	LOM19	KX642874	1	Lombok, West Nusa Tenggara, Indonesia	This study
D	LOM21	KX642875	1	Lombok, West Nusa Tenggara, Indonesia	This study
D	LOM24	KX642877	1	Lombok, West Nusa Tenggara, Indonesia	This study
D	LOM26	KX642878	1	Lombok, West Nusa Tenggara, Indonesia	This study
D	LOM27	KX642879	1	Lombok, West Nusa Tenggara, Indonesia	This study
D	LOM35	KX642883	1	Lombok, West Nusa Tenggara, Indonesia	This study
D	LOM44	KX642887	1	Lombok, West Nusa Tenggara, Indonesia	This study
D	LOM45	KX642888	1	Lombok, West Nusa Tenggara, Indonesia	This study
D	SP5	KX642751	1	Kab Manokwari, West Papua, Indonesia	This study
D	SP6	KX642752	1	Kab Manokwari, West Papua, Indonesia	This study
D	SP7	KX642753	1	Kab Manokwari, West Papua, Indonesia	This study
D	SP10	KX642755	1	Kab Manokwari, West Papua, Indonesia	This study
D	SP11	KX642756	1	Kab Manokwari, West Papua, Indonesia	This study
D	SP12	KX642757	1	Kab Manokwari, West Papua, Indonesia	This study
D	SP16	KX642761	1	Kab Manokwari, West Papua, Indonesia	This study
D	SP20	KX642764	1	Kab Manokwari, West Papua, Indonesia	This study
D	SP22	KX642766	1	Kab Manokwari, West Papua, Indonesia	This study
D	SP25	KX642768	1	Kab Manokwari, West Papua, Indonesia	This study
D	SP26	KX642769	1	Kab Manokwari, West Papua, Indonesia	This study
D	SP27	KX642770	1	Kab Manokwari, West Papua, Indonesia	This study
D	SP28	KX642771	1	Kab Manokwari, West Papua, Indonesia	This study
D	SP24	KX642767	1	Kab Manokwari, West Papua, Indonesia	This study
D	NF1	KX643035	1	Numfor Is., Biak, Papua, Indonesia	This study
D	NF2	KX643036	1	Numfor Is., Biak, Papua, Indonesia	This study
D	KAL1	KX642661	1	Goma, Sulawesi, Indonesia	This study
D	KAL3	KX642663	1	Goma, Sulawesi, Indonesia	This study
D	KAL5	KX642665	1	Goma, Sulawesi, Indonesia	This study
D	KAL6	KX642666	1	Goma, Sulawesi, Indonesia	This study
D	KAL9	KX642669	1	Goma, Sulawesi, Indonesia	This study
D	KAL13	KX642673	1	Goma, Sulawesi, Indonesia	This study
D	KAL16	KX642676	1	Goma, Sulawesi, Indonesia	This study
D	KAL17	KX642677	1	Goma, Sulawesi, Indonesia	This study
D	KAL18	KX642678	1	Goma, Sulawesi, Indonesia	This study
D	KAL4	KX642664	1	Goma, Sulawesi, Indonesia	This study
D	KTO5	KX642781	1	Kendar, Sulawesi, Indonesia	This study
D	KTO6	KX642782	1	Kendar, Sulawesi, Indonesia	This study
D	KTO12	KX642788	1	Kendar, Sulawesi, Indonesia	This study
D	KTO18	KX642794	1	Kendar, Sulawesi, Indonesia	This study
D	MAN5	KX642960	1	Manado, Sulawesi, Indonesia	This study
D	MAN6	KX642961	1	Manado, Sulawesi, Indonesia	This study
D	MAN8	KX642963	1	Manado, Sulawesi, Indonesia	This study
D	MAN10	KX642965	1	Manado, Sulawesi, Indonesia	This study
D	MAN42	KX642969	1	Manado, Sulawesi, Indonesia	This study
D	MAN43	KX642970	1	Manado, Sulawesi, Indonesia	This study
D	MAN44	KX642971	1	Manado, Sulawesi, Indonesia	This study
D	MAN89	KX642976	1	Manado, Sulawesi, Indonesia	This study
D	MAN141	KX642977	1	Manado, Sulawesi, Indonesia	This study
D	MAN142	KX642978	1	Manado, Sulawesi, Indonesia	This study
D	MAN219	KX642980	1	Manado, Sulawesi, Indonesia	This study
D	MAN4	KX642959	1	Manado, Sulawesi, Indonesia	This study
D	POS1	KX643091	1	Poso, Sulawesi, Indonesia	This study
D	POS4	KX643094	1	Poso, Sulawesi, Indonesia	This study
D	POS30	KX643104	1	Poso, Sulawesi, Indonesia	This study
D	POS31	KX643105	1	Poso, Sulawesi, Indonesia	This study
D	AC4	KX642439	1	Aceh, Sumatra, Indonesia	This study
D	AC10	KX642441	1	Aceh, Sumatra, Indonesia	This study
D	AC15	KX642446	1	Aceh, Sumatra, Indonesia	This study
D	AC18	KX642447	1	Aceh, Sumatra, Indonesia	This study
D	AC19	KX642448	1	Aceh, Sumatra, Indonesia	This study
D	AC20	KX642449	1	Aceh, Sumatra, Indonesia	This study
D	AC28	KX642453	1	Aceh, Sumatra, Indonesia	This study
D	AC29	KX642454	1	Aceh, Sumatra, Indonesia	This study
D	AC30	KX642455	1	Aceh, Sumatra, Indonesia	This study
D	AC31	KX642456	1	Aceh, Sumatra, Indonesia	This study
D	AC37	KX642461	1	Aceh, Sumatra, Indonesia	This study
D	LAM8	KX642853	1	Lampung, Sumatra, Indonesia	This study
D	LAM33	KX642856	1	Lampung, Sumatra, Indonesia	This study
D	LAM34	KX642857	1	Lampung, Sumatra, Indonesia	This study
D	LAM35	KX642858	1	Lampung, Sumatra, Indonesia	This study
D	LAM36	KX642859	1	Lampung, Sumatra, Indonesia	This study
D	LAM37	KX642860	1	Lampung, Sumatra, Indonesia	This study
D	LAM38	KX642861	1	Lampung, Sumatra, Indonesia	This study
D	LAM39	KX642862	1	Lampung, Sumatra, Indonesia	This study
D	LAM42	KX642863	1	Lampung, Sumatra, Indonesia	This study
D	LAM44	KX642865	1	Lampung, Sumatra, Indonesia	This study
D	LAM45	KX642866	1	Lampung, Sumatra, Indonesia	This study
D	SU2	KX642988	1	Medan, Sumatra, Indonesia	This study
D	SU4	KX642989	1	Medan, Sumatra, Indonesia	This study
D	SU25	KX642993	1	Medan, Sumatra, Indonesia	This study
D	SU31	KX642998	1	Medan, Sumatra, Indonesia	This study
D	SU86	KX643006	1	Medan, Sumatra, Indonesia	This study
D	SU87	KX643007	1	Medan, Sumatra, Indonesia	This study
D	SU114	KX643012	1	Medan, Sumatra, Indonesia	This study
D	SB3	KX643268	1	West Sumatra, Indonesia	This study
D	SB4	KX643269	1	West Sumatra, Indonesia	This study
D	SB5	KX643270	1	West Sumatra, Indonesia	This study
D	SB6	KX643271	1	West Sumatra, Indonesia	This study
D	SB10	KX643275	1	West Sumatra, Indonesia	This study
D	SB12	KX643277	1	West Sumatra, Indonesia	This study
D	SB13	KX643278	1	West Sumatra, Indonesia	This study
D	SB15	KX643280	1	West Sumatra, Indonesia	This study
D	SB44	KX643282	1	West Sumatra, Indonesia	This study
D	SB45	KX643283	1	West Sumatra, Indonesia	This study
D	SB46	KX643284	1	West Sumatra, Indonesia	This study
D	SB49	KX643287	1	West Sumatra, Indonesia	This study
D	SB58	KX643288	1	West Sumatra, Indonesia	This study
D	SB59	KX643289	1	West Sumatra, Indonesia	This study
D	SB60	KX643290	1	West Sumatra, Indonesia	This study
D	SB63	KX643293	1	West Sumatra, Indonesia	This study
D	SB98	KX643295	1	West Sumatra, Indonesia	This study
D	SB100	KX643297	1	West Sumatra, Indonesia	This study
D	SB101	KX643298	1	West Sumatra, Indonesia	This study
D	SB102	KX643299	1	West Sumatra, Indonesia	This study
D	ARG10	KX643141	1	Sumbawa, Sumatra, Indonesia	This study
D	ARG14	KX643144	1	Sumbawa, Sumatra, Indonesia	This study
D	ARS3	KX643149	1	Sumbawa, Sumatra, Indonesia	This study
D	ARS4	KX643150	1	Sumbawa, Sumatra, Indonesia	This study
D	ARS5	KX643151	1	Sumbawa, Sumatra, Indonesia	This study
D	ARS6	KX643152	1	Sumbawa, Sumatra, Indonesia	This study
D	ARS8	KX643154	1	Sumbawa, Sumatra, Indonesia	This study
D	ARS10	KX643156	1	Sumbawa, Sumatra, Indonesia	This study
D	ARS11	KX643157	1	Sumbawa, Sumatra, Indonesia	This study
D	ARS15	KX643158	1	Sumbawa, Sumatra, Indonesia	This study
D	KPS13	KX643166	1	Sumbawa, Sumatra, Indonesia	This study
D	MR7	KX643175	1	Sumbawa, Sumatra, Indonesia	This study
D	MR14	KX643181	1	Sumbawa, Sumatra, Indonesia	This study
D	PL8	KX643185	1	Sumbawa, Sumatra, Indonesia	This study
D	PL13	KX643188	1	Sumbawa, Sumatra, Indonesia	This study
D	PL20	KX643190	1	Sumbawa, Sumatra, Indonesia	This study
D	A3	KX642500	1	Bengkulu, Sumatra, Indonesia	This study
D	A4	KX642501	1	Bengkulu, Sumatra, Indonesia	This study
D	B6	KX642516	1	Bengkulu, Sumatra, Indonesia	This study
D	Cebu 3	KX642547	1	Cebu, Philippines	This study
D	Mindoro 308	KX643029	1	Mindoro, Philippines	This study
D	Palawan 226	KX643070	1	Palawan, Philippines	This study
D		GU448730	1	India	Miao et al. 2013
D		GU448767	1	India	Miao et al. 2013
D		KC260976	1	Bangladesh	Bhuiyan et al. 2013
D		KC261057	1	Bangladesh	Bhuiyan et al. 2013
D		AY588625	1	Shandong, South China	Qu et al. 2004 Direct submission
D		GU261683	1	Xinjiang, South China	Miao et al. 2013
D		GU448857	1	Laos	Miao et al. 2013
D		HM462103	1	Vietnam	Berthouly-Salazar et al. 2010
D	T1	KX643205	1	Tangerang, Java, Indonesia	This study
E	TB1	KX643210	1	Tangerang, Java, Indonesia	This study
E	TB2	KX643211	1	Tangerang, Java, Indonesia	This study
E	TB5	KX643214	1	Tangerang, Java, Indonesia	This study
E	TW2	KX643216	1	Tangerang, Java, Indonesia	This study
E		KC436026	1	Saudi Arabia	Yacoub and Fathi 2013
E		KC436030	1	Saudi Arabia	Yacoub and Fathi 2013
E		KC436019	1	Saudi Arabia	Yacoub and Fathi 2013
E		KC436013	1	Saudi Arabia	Yacoub and Fathi 2013
E		KC436014	1	Saudi Arabia	Yacoub and Fathi 2013
E		KC436016	1	Saudi Arabia	Yacoub and Fathi 2013
E		EU095147	1	Kenya	Mwacharo et al. 2011
E		FJ851679	3	Nigeria, Africa	Adebambo et al. 2010
E		KC261042	1	Bangladesh	Bhuiyan et al. 2013
E		AF128325	1	Zhejiang, South China	Fu et al. 1999 Direct submission
E		AF128326	1	Zhejiang, South China	Fu et al. 1999 Direct submission
E		AF128327	1	Zhejiang, South China	Fu et al. 1999 Direct submission
E		AF128328	1	Zhejiang, South China	Fu et al. 1999 Direct submission
E		AF128329	1	Zhejiang, South China	Fu et al. 1999 Direct submission
E		AF512126	1	Guizhou, South China	Liu et al. 2006
E		AF512271	1	Sichuan, South China	Liu et al. 2006
E		GU261694	1	Hebei, South China	Miao et al. 2013
D	BAN16	KX642481	1	Banten, Java, Indonesia	This study
D	CM2	KX642796	1	Kendu, Java, Indonesia	This study
D	KDH10	KX642828	1	Kendu, Java, Indonesia	This study
D	Ifugao 150	KX642694	1	Ifugao, Luzon, Philippines	This study
D	SP21	KX642765	1	Kab Manokwari, West Papua, Indonesia	This study
D	ARG16	KX643145	1	Sumbawa, Sumatra, Indonesia	This study
D	BAN19	KX642482	1	Banten, Java, Indonesia	This study
D	POS29	KX643103	1	Poso, Sulawesi, Indonesia	This study
D	POS2	KX643092	1	Poso, Sulawesi, Indonesia	This study
D	POS3	KX643093	1	Poso, Sulawesi, Indonesia	This study
D	POS5	KX643095	1	Poso, Sulawesi, Indonesia	This study
D	SB119	KX643301	1	West Sumatra, Indonesia	This study
D	BAN22	KX642485	1	Banten, Java, Indonesia	This study
D		D82919	1	Bogor, Java, Indonesia	Fumihito et al. 1996
B	KT6	KX643308	1	Yogyakarta, Java, Indonesia	This study
B	KD9	KX642815	1	Kendu, Java, Indonesia	This study
B	KD8	KX642814	1	Kendu, Java, Indonesia	This study
B	NTT3	KX642602	1	East Nusa Tenggara, Indonesia	This study
B	NTT212	KX642629	1	East Nusa Tenggara, Indonesia	This study
B	NTT320	KX642642	1	East Nusa Tenggara, Indonesia	This study
H	STC12	KX642556	1	Ciamis, Java, Indonesia	This study
A	STC16	KX642558	1	Ciamis, Java, Indonesia	This study
A	SU41	KX643003	1	Medan, Sumatra, Indonesia	This study
A	MR6	KX643174	1	Sumbawa, Sumatra, Indonesia	This study
D	BPT2	KX642574	1	Ciawi, Java, Indonesia	This study
D	BPT11	KX642579	1	Ciawi, Java, Indonesia	This study
D	BPT49	KX642585	1	Ciawi, Java, Indonesia	This study
D	BPT9	KX642578	1	Ciawi, Java, Indonesia	This study
D	POS27	KX643101	1	Poso, Sulawesi, Indonesia	This study
D	SU40	KX643002	1	Medan, Sumatra, Indonesia	This study
D	ARG13	KX643143	1	Sumbawa, Sumatra, Indonesia	This study
D	ARG19	KX643147	1	Sumbawa, Sumatra, Indonesia	This study
D	SGAR2	KX642648	1	Garut, Java, Indonesia	This study
D	SGAR6	KX642652	1	Garut, Java, Indonesia	This study
D	JWT5	KX642738	1	Jawa Tengah, Java, Indonesia	This study
D	SGAR10	KX642656	1	Garut, Java, Indonesia	This study
D	SGAR15	KX642659	1	Garut, Java, Indonesia	This study
D	Ifugao 162	KX642698	1	Ifugao, Luzon, Philippines	This study
D	ARS7	KX643153	1	Sumbawa, Sumatra, Indonesia	This study
D	SGAR11	KX642657	1	Garut, Java, Indonesia	This study
D	STJ12	KX642722	1	Jatiwangi, Java, Indonesia	This study
B	JWT11	KX642744	1	Jawa Tengah, Java, Indonesia	This study
B	JWT12	KX642745	1	Jawa Tengah, Java, Indonesia	This study
B	JWT13	KX642746	1	Jawa Tengah, Java, Indonesia	This study
D	JWT9	KX642742	1	Jawa Tengah, Java, Indonesia	This study
D	JWT6	KX642739	1	Jawa Tengah, Java, Indonesia	This study
A	JWT2	KX642735	1	Jawa Tengah, Java, Indonesia	This study
A		AF512232	1	Jiangsu, South China	Liu et al. 2006
D	KDP12	KX642844	1	Kendu, Java, Indonesia	This study
D	GA3	KX642899	1	Madura Is., Java, Indonesia	This study
D	NTT1	KX642600	1	East Nusa Tenggara, Indonesia	This study
D	CM9	KX642802	1	Kendu, Java, Indonesia	This study
D	KDP2	KX642835	1	Kendu, Java, Indonesia	This study
D	MAL37	KX642942	1	Maluku, Indonesia	This study
D	NTT5	KX642604	1	East Nusa Tenggara, Indonesia	This study
D	NTT137	KX642611	1	East Nusa Tenggara, Indonesia	This study
D	NTT164	KX642616	1	East Nusa Tenggara, Indonesia	This study
D	NTT171	KX642618	1	East Nusa Tenggara, Indonesia	This study
D	KTO9	KX642785	1	Kendar, Sulawesi, Indonesia	This study
D	MAN11	KX642966	1	Manado, Sulawesi, Indonesia	This study
D	AC22	KX642451	1	Aceh, Sumatra, Indonesia	This study
D	SB99	KX643296	1	West Sumatra, Indonesia	This study
D	A7	KX642504	1	Bengkulu, Sumatra, Indonesia	This study
D	KD2	KX642808	1	Kendu, Java, Indonesia	This study
D	A2	KX642499	1	Bengkulu, Sumatra, Indonesia	This study
D	B1	KX642512	1	Bengkulu, Sumatra, Indonesia	This study
D	CM6	KX642800	1	Kendu, Java, Indonesia	This study
D	CM5	KX642799	1	Kendu, Java, Indonesia	This study
D	KDH15	KX642833	1	Kendu, Java, Indonesia	This study
D	KD4	KX642810	1	Kendu, Java, Indonesia	This study
D	KD12	KX642818	1	Kendu, Java, Indonesia	This study
D	KDP7	KX642839	1	Kendu, Java, Indonesia	This study
D	LAM1	KX642851	1	Lampung, Sumatra, Indonesia	This study
E	KD1	KX642807	1	Kendu, Java, Indonesia	This study
B	KD3	KX642809	1	Kendu, Java, Indonesia	This study
B	KD7	KX642813	1	Kendu, Java, Indonesia	This study
B	KD11	KX642817	1	Kendu, Java, Indonesia	This study
D	NN1	KX643037	1	Nunukan, Kalimantan, Indonesia	This study
D	NS3	KX643049	1	Nunukau, Kalimantan, Indonesia	This study
D	NS4	KX643050	1	Nunukau, Kalimantan, Indonesia	This study
D	NT6	KX643225	1	Tarakan, Kalimantan, Indonesia	This study
D	NT8	KX643227	1	Tarakan, Kalimantan, Indonesia	This study
D	NN8	KX643042	1	Nunukan, Kalimantan, Indonesia	This study
D	NS1	KX643048	1	Nunukau, Kalimantan, Indonesia	This study
D	NS5	KX643051	1	Nunukau, Kalimantan, Indonesia	This study
D	NT20	KX643239	1	Tarakan, Kalimantan, Indonesia	This study
D	NT25	KX643244	1	Tarakan, Kalimantan, Indonesia	This study
D	Ifugao 158	KX642680	1	Ifugao, Luzon, Philippines	This study
D	Ifugao 159	KX642681	1	Ifugao, Luzon, Philippines	This study
D	Ifugao 161	KX642682	1	Ifugao, Luzon, Philippines	This study
D	Sorsogon 436	KX643131	1	Sorsogon, Luzon, Philippines	This study
D	MAL3	KX642908	1	Maluku, Indonesia	This study
D	MAL10	KX642915	1	Maluku, Indonesia	This study
D	MAL13	KX642918	1	Maluku, Indonesia	This study
D	MAL35	KX642940	1	Maluku, Indonesia	This study
D	MAL36	KX642941	1	Maluku, Indonesia	This study
D	MAL43	KX642948	1	Maluku, Indonesia	This study
D	Basilan 390	KX642487	1	Basilan, Mindanao, Philippines	This study
D	Aya-Aya 4	KX642471	1	Aya-Aya, Mindanao, Philippines	This study
D	Kalupnayan 5	KX642777	1	Kalupnayan, Mindanao, Philippines	This study
D	Davao Oriental 180	KX642599	1	Davao Oriental, Mindanao, Philippines	This study
D	Talakag 35	KX643201	1	Talakag, Mindanao, Philippines	This study
D	Talakag 36	KX643202	1	Talakag, Mindanao, Philippines	This study
D	Talakag 38	KX643204	1	Talakag, Mindanao, Philippines	This study
D	Damulog 50	KX642592	1	Damulog, Mindanao, Philippines	This study
D	Caraga 300	KX642593	1	Caraga, Mindanao, Philippines	This study
D	Caraga 301	KX642542	1	Caraga, Mindanao, Philippines	This study
D	Caraga 302	KX642543	1	Caraga, Mindanao, Philippines	This study
D	Caraga 303	KX642544	1	Caraga, Mindanao, Philippines	This study
D	Caraga 305	KX642545	1	Caraga, Mindanao, Philippines	This study
D	Intabas 44	KX642716	1	Intabas, Mindanao, Philippines	This study
D	Intabas 42	KX642714	1	Intabas, Mindanao, Philippines	This study
D	Intabas 43	KX642715	1	Intabas, Mindanao, Philippines	This study
D	Manticao 12	KX642984	1	Manticao, Mindanao, Philippines	This study
D	Cotabato 64	KX642588	1	Cotabato, Mindanao, Philippines	This study
D	Kibawe 336	KX642849	1	Kibawe, Mindanao, Philippines	This study
D	Kibawe 337	KX642850	1	Kibawe, Mindanao, Philippines	This study
D	San Juan 49	KX643123	1	San Juan, Mindanao, Philippines	This study
D	Zamboanga 97	KX643320	1	Zamboanga, Mindanao, Philippines	This study
D	Zamboanga 99	KX643322	1	Zamboanga, Mindanao, Philippines	This study
D	Zamboanga 111	KX643331	1	Zamboanga, Mindanao, Philippines	This study
D	Zamboanga 113	KX643332	1	Zamboanga, Mindanao, Philippines	This study
D	AP003323		1	Bali, Nusa Tenggara, Indonesia	Nishibori et al. 2005
D	NC007237		1	Bali, Nusa Tenggara, Indonesia	Nishibori et al. 2005
D	NTT6	KX642605	1	East Nusa Tenggara, Indonesia	This study
D	NTT312	KX642634	1	East Nusa Tenggara, Indonesia	This study
D		AB009438	1	Lombok, West Nusa Tenggara, Indonesia	Miyake et al. 1997 Direct submission
D	LOM1	KX642870	1	Lombok, West Nusa Tenggara, Indonesia	This study
D	LOM37	KX642884	1	Lombok, West Nusa Tenggara, Indonesia	This study
D	KAL14	KX642674	1	Goma, Sulawesi, Indonesia	This study
D	KAL19	KX642679	1	Goma, Sulawesi, Indonesia	This study
D	KTO7	KX642783	1	Kendar, Sulawesi, Indonesia	This study
D	MAN1	KX642956	1	Manado, Sulawesi, Indonesia	This study
D	MAN2	KX642957	1	Manado, Sulawesi, Indonesia	This study
D	MAN3	KX642958	1	Manado, Sulawesi, Indonesia	This study
D	AC8	KX642440	1	Aceh, Sumatra, Indonesia	This study
D	AC13	KX642444	1	Aceh, Sumatra, Indonesia	This study
D	AC21	KX642450	1	Aceh, Sumatra, Indonesia	This study
D	AC34	KX642458	1	Aceh, Sumatra, Indonesia	This study
D	LAM30	KX642854	1	Lampung, Sumatra, Indonesia	This study
D	SU26	KX642994	1	Medan, Sumatra, Indonesia	This study
D	SU27	KX642995	1	Medan, Sumatra, Indonesia	This study
D	SU32	KX642999	1	Medan, Sumatra, Indonesia	This study
D	SU33	KX643000	1	Medan, Sumatra, Indonesia	This study
D	SU74	KX643004	1	Medan, Sumatra, Indonesia	This study
D	SU75	KX643005	1	Medan, Sumatra, Indonesia	This study
D	SU97	KX643008	1	Medan, Sumatra, Indonesia	This study
D		AB007726	1	West Sumatra, Indonesia	Miyake et al. 1997 Direct submission
D	SB1	KX643266	1	West Sumatra, Indonesia	This study
D	SB7	KX643272	1	West Sumatra, Indonesia	This study
D	SB8	KX643273	1	West Sumatra, Indonesia	This study
D	SB9	KX643274	1	West Sumatra, Indonesia	This study
D	SB14	KX643279	1	West Sumatra, Indonesia	This study
D	SB47	KX643285	1	West Sumatra, Indonesia	This study
D	SB61	KX643291	1	West Sumatra, Indonesia	This study
D	SB62	KX643292	1	West Sumatra, Indonesia	This study
D	SB97	KX643294	1	West Sumatra, Indonesia	This study
D	ARG4	KX643139	1	Sumbawa, Sumatra, Indonesia	This study
D	ARG6	KX643140	1	Sumbawa, Sumatra, Indonesia	This study
D	ARS9	KX643155	1	Sumbawa, Sumatra, Indonesia	This study
D	MR13	KX643180	1	Sumbawa, Sumatra, Indonesia	This study
D	B10	KX642520	1	Bengkulu, Sumatra, Indonesia	This study
D	B11	KX642521	1	Bengkulu, Sumatra, Indonesia	This study
D	A13	KX642509	1	Bengkulu, Sumatra, Indonesia	This study
D	B3	KX642513	1	Bengkulu, Sumatra, Indonesia	This study
D	B4	KX642514	1	Bengkulu, Sumatra, Indonesia	This study
D	B5	KX642515	1	Bengkulu, Sumatra, Indonesia	This study
D	B7	KX642517	1	Bengkulu, Sumatra, Indonesia	This study
D	B8	KX642518	1	Bengkulu, Sumatra, Indonesia	This study
D	B9	KX642519	1	Bengkulu, Sumatra, Indonesia	This study
D	Iloilo 3	KX642708	1	Iloilo, Philippines	This study
D	Iloilo 4	KX642709	1	Iloilo, Philippines	This study
D	Iloilo 5	KX642710	1	Iloilo, Philippines	This study
D	Palawan 236	KX643071	1	Palawan, Philippines	This study
D	Palawan 238	KX643073	1	Palawan, Philippines	This study
D	Palawan 240	KX643075	1	Palawan, Philippines	This study
D	Palawan 246	KX643080	1	Palawan, Philippines	This study
D	Palawan 259	KX643086	1	Palawan, Philippines	This study
D	Samar 403	KX643112	1	Samar, Philippines	This study
D		AY704719	1	India	Liu et al. 2006
D		EU095053	1	Kenya	Mwacharo et al. 2011
D		GU261687	1	Laos	Miao et al. 2013
D		GU448846	1	Laos	Miao et al. 2013
D		HM462178	1	Vietnam	Berthouly-Salazar et al. 2010
D	NN11	KX643045	1	Nunukan, Kalimantan, Indonesia	This study
D	NN12	KX643046	1	Nunukan, Kalimantan, Indonesia	This study
D	NN13	KX643047	1	Nunukan, Kalimantan, Indonesia	This study
D	NS12	KX643057	1	Nunukau, Kalimantan, Indonesia	This study
D	NT2	KX643222	1	Tarakan, Kalimantan, Indonesia	This study
D	NT3	KX643223	1	Tarakan, Kalimantan, Indonesia	This study
D	Asipulo 154	KX642466	1	Asipulo, Luzon, Philippines	This study
D	Asipulo 155	KX642467	1	Asipulo, Luzon, Philippines	This study
D	Sorsogon 439	KX643134	1	Sorsogon, Luzon, Philippines	This study
D	Damulog 51	KX642592	1	Damulog, Mindanao, Philippines	This study
D	Butuan 7	KX642531	1	Butuan, Mindanao, Philippines	This study
D	Zamboanga 114	KX643333	1	Zamboanga, Mindanao, Philippines	This study
D	Palawan 263	KX643090	1	Palawan, Philippines	This study
D	NS8	KX643054	1	Nunukau, Kalimantan, Indonesia	This study
D	NT24	KX643243	1	Tarakan, Kalimantan, Indonesia	This study
D	NT12	KX643231	1	Tarakan, Kalimantan, Indonesia	This study
D	NT11	KX643230	1	Tarakan, Kalimantan, Indonesia	This study
D	NT17	KX643236	1	Tarakan, Kalimantan, Indonesia	This study
D	Davao Oriental 176	KX642595	1	Davao Oriental, Mindanao, Philippines	This study
D	Palawan 243	KX643078	1	Palawan, Philippines	This study
D	Palawan 257	KX643084	1	Palawan, Philippines	This study
D	Palawan 258	KX643085	1	Palawan, Philippines	This study
D	Palawan 260	KX643087	1	Palawan, Philippines	This study
D		AY588637	1	Fujian, South China	Qu et al. 2004 Direct submission
D		AY588638	1	Fujian, South China	Qu et al. 2004 Direct submission
D		AY588639	1	Fujian, South China	Qu et al. 2004 Direct submission
D		AY588640	1	Fujian, South China	Qu et al. 2004 Direct submission
D		AY588641	1	Fujian, South China	Qu et al. 2004 Direct submission
D		AY588642	1	Fujian, South China	Qu et al. 2004 Direct submission
D	Southern Vietnam 412	KX643136	1	Vietnam	This study
B	Batanes 196	KX642497	1	Batanes, Luzon, Philippines	This study
B	Batanes 195	KX642496	1	Batanes, Luzon, Philippines	This study
B	Batanes 197	KX642498	1	Batanes, Luzon, Philippines	This study
B	SU7	KX642991	1	Medan, Sumatra, Indonesia	This study
B	SU8	KX642992	1	Medan, Sumatra, Indonesia	This study
B	KPS2	KX643159	1	Sumbawa, Sumatra, Indonesia	This study
B	KPS3	KX643160	1	Sumbawa, Sumatra, Indonesia	This study
B	KPS5	KX643162	1	Sumbawa, Sumatra, Indonesia	This study
B	KPS7	KX643163	1	Sumbawa, Sumatra, Indonesia	This study
B	KPS8	KX643164	1	Sumbawa, Sumatra, Indonesia	This study
B	KPS12	KX643165	1	Sumbawa, Sumatra, Indonesia	This study
B	KPS14	KX643167	1	Sumbawa, Sumatra, Indonesia	This study
B	KPS15	KX643168	1	Sumbawa, Sumatra, Indonesia	This study
B	KPS17	KX643169	1	Sumbawa, Sumatra, Indonesia	This study
B	KPS18	KX643170	1	Sumbawa, Sumatra, Indonesia	This study
B	MR3	KX643172	1	Sumbawa, Sumatra, Indonesia	This study
B	A6	KX642503	1	Bengkulu, Sumatra, Indonesia	This study
B		AF128336	1	Zhejiang, South China	Fu et al. 1999 Direct submission
B		AF128337	1	Zhejiang, South China	Fu et al. 1999 Direct submission
B		AF128338	1	Zhejiang, South China	Fu et al. 1999 Direct submission
B		AF128339	1	Zhejiang, South China	Fu et al. 1999 Direct submission
B		AF512069	1	Sichuan, South China	Liu et al. 2006
B		AF512075	1	Sichuan, South China	Liu et al. 2006
B		AF512125	1	Guizhou, South China	Liu et al. 2006
B		AF512127	1	Guizhou, South China	Liu et al. 2006
B		AF512150	1	Hennan, South China	Liu et al. 2006
B		AF512190	1	Hubei, South China	Liu et al. 2006
B		AF512192	1	Hubei, South China	Liu et al. 2006
B		AF512194	1	Hubei, South China	Liu et al. 2006
B		AF512200	1	Hubei, South China	Liu et al. 2006
B		AF512205	1	Hubei, South China	Liu et al. 2006
B		AF512206	1	Hubei, South China	Liu et al. 2006
B		AF512207	1	Hubei, South China	Liu et al. 2006
B		AF512221	1	Jiangsu, South China	Liu et al. 2006
B		AF512223	1	Jiangsu, South China	Liu et al. 2006
B		AF512228	1	Jiangsu, South China	Liu et al. 2006
B		AF512261	1	Sichuan, South China	Liu et al. 2006
B		AF512336	1	Sichuan, South China	Liu et al. 2006
D	Cagayan Valley 267	KX642533	1	Cagayan Valley, Luzon, Philippines	This study
D	Asipulo 156	KX642468	1	Asipulo, Luzon, Philippines	This study
D	Ilocos 2	KX642703	1	Ilocos, Luzon, Philippines	This study
D	Ilocos 4	KX642704	1	Ilocos, Luzon, Philippines	This study
D	Isabela 168	KX642719	1	Isabela, Luzon, Philippines	This study
D	Samar 404	KX643113	1	Samar, Philippines	This study
C	Ifugao 134	KX642686	1	Ifugao, Luzon, Philippines	This study
C	Sorsogon 433	KX643128	1	Sorsogon, Luzon, Philippines	This study
C	Balulang 130	KX642472	1	Balulang, Mindanao, Philippines	This study
C	Mindoro 274	KX643020	1	Mindoro, Philippines	This study
C	Palawan 239	KX643074	1	Palawan, Philippines	This study
C		GU448406	1	India	Miao et al. 2013
C		GU448424	1	India	Miao et al. 2013
C		DQ629884	1	Korea	Lee et al. 2007
C		DQ629886	1	Korea	Lee et al. 2007
C		DQ629879	1	Korea	Lee et al. 2007
C		DQ629894	1	Korea	Lee et al. 2007
C		DQ629868	1	Korea	Lee et al. 2007
C		DQ629889	1	Korea	Lee et al. 2007
C		DQ629892	1	Korea	Lee et al. 2007
C		DQ629888	1	Korea	Lee et al. 2007
C		DQ629891	1	Korea	Lee et al. 2007
C		AF128331	1	Zhejiang, South China	Fu et al. 1999 Direct submission
C		AF128344	1	Zhejiang, South China	Fu et al. 1999 Direct submission
C		AF512133	1	Guizhou, South China	Liu et al. 2006
C		AF512136	1	Guizhou, South China	Liu et al. 2006
C		AF512193	1	Hubei, South China	Liu et al. 2006
C		AF512197	1	Hubei, South China	Liu et al. 2006
C		AF512210	1	Sichuan, South China	Liu et al. 2006
C		AF512214	1	Sichuan, South China	Liu et al. 2006
C		AF512224	1	Jiangsu, South China	Liu et al. 2006
C		AF512225	1	Jiangsu, South China	Liu et al. 2006
C		AF512227	1	Jiangsu, South China	Liu et al. 2006
C		AF512233	1	Jiangsu, South China	Liu et al. 2006
C		AF512241	1	Guangxi, South China	Liu et al. 2006
C		AF512242	1	Guangxi, South China	Liu et al. 2006
C		AF512244	1	Guangxi, South China	Liu et al. 2006
C		AF512274	1	Jiangxi, South China	Liu et al. 2006
C		AF512276	1	Jiangxi, South China	Liu et al. 2006
C		AF512307	1	Hubei, South China	Liu et al. 2006
C		AF512310	1	Hubei, South China	Liu et al. 2006
C		AF512316	1	Hubei, South China	Liu et al. 2006
C		AY392244	1	Yunnan, South China	Liu et al. 2006
C		AY392344	1	Yunnan, South China	Liu et al. 2006
C		AY465999	1	Yunnan, South China	Liu et al. 2006
C		AY588612	1	Xinjiang, South China	Qu et al. 2004 Direct submission
C		GU261718	1	Yunnan, South China	Miao et al. 2013
C		HM462113	1	Vietnam	Berthouly-Salazar et al. 2010
C		HM462116	1	Vietnam	Berthouly-Salazar et al. 2010
C		HM462119	1	Vietnam	Berthouly-Salazar et al. 2010
C		HM462149	1	Vietnam	Berthouly-Salazar et al. 2010
C		HM462171	1	Vietnam	Berthouly-Salazar et al. 2010
D	Ifugao 152	KX642696	1	Ifugao, Luzon, Philippines	This study
D	Ifugao 133	KX642685	1	Ifugao, Luzon, Philippines	This study
D	Isabela 174	KX642720	1	Isabela, Luzon, Philippines	This study
D	Ifugao 143	KX642688	1	Ifugao, Luzon, Philippines	This study
D	Mindoro 310	KX643031	1	Mindoro, Philippines	This study
D	Mindoro 271	KX643017	1	Mindoro, Philippines	This study
D	Palawan 214	KX643060	1	Palawan, Philippines	This study
D	Palawan 224	KX643069	1	Palawan, Philippines	This study
D	Palawan 241	KX643076	1	Palawan, Philippines	This study
D	Palawan 242	KX643077	1	Palawan, Philippines	This study
B	Ifugao 144	KX642689	1	Ifugao, Luzon, Philippines	This study
B	Basilan 387	KX642486	1	Basilan, Mindanao, Philippines	This study
B	Basilan 391	KX642488	1	Basilan, Mindanao, Philippines	This study
B	Kibawe 333	KX642846	1	Kibawe, Mindanao, Philippines	This study
B	Kibawe 334	KX642847	1	Kibawe, Mindanao, Philippines	This study
D	Cagayan Valley 420	KX642534	1	Cagayan Valley, Luzon, Philippines	This study
D	Cagayan Valley 421	KX642535	1	Cagayan Valley, Luzon, Philippines	This study
D	Cagayan Valley 422	KX642536	1	Cagayan Valley, Luzon, Philippines	This study
D	Cagayan Valley 423	KX642537	1	Cagayan Valley, Luzon, Philippines	This study
D	Cagayan Valley 424	KX642538	1	Cagayan Valley, Luzon, Philippines	This study
D	Camiguin 1	KX642539	1	Camiguin, Mindanao, Philippines	This study
D	Aya-Aya 3	KX642470	1	Aya-Aya, Mindanao, Philippines	This study
D	Valencia 52	KX643254	1	Valencia, Mindanao, Philippines	This study
D	Bukidnon 2	KX642523	1	Bukidnon, Mindanao, Philippines	This study
D	Bukidnon 3	KX642524	1	Bukidnon, Mindanao, Philippines	This study
D	Bukidnon 4	KX642525	1	Bukidnon, Mindanao, Philippines	This study
D	Talakag 28	KX643194	1	Talakag, Mindanao, Philippines	This study
D	Butuan 2	KX642526	1	Butuan, Mindanao, Philippines	This study
D	Cotabato 63	KX642587	1	Cotabato, Mindanao, Philippines	This study
D	Kibawe 335	KX642848	1	Kibawe, Mindanao, Philippines	This study
D	San Juan 47	KX643121	1	San Juan, Mindanao, Philippines	This study
D	Tugop 84	KX643250	1	Tugop, Mindanao, Philippines	This study
D	Iloilo 2	KX642707	1	Iloilo, Philippines	This study
D	Palawan 215	KX643061	1	Palawan, Philippines	This study
D	Palawan 244	KX643079	1	Palawan, Philippines	This study
D	Palawan 247	KX643081	1	Palawan, Philippines	This study
D	Samar 400	KX643109	1	Samar, Philippines	This study
D	Samar 407	KX643116	1	Samar, Philippines	This study
D	Kalinga 204	KX642775	1	Kalinga, Luzon, Philippines	This study
E	Sorsogon 435	KX643130	1	Sorsogon, Luzon, Philippines	This study
E	Sorsogon 440	KX643135	1	Sorsogon, Luzon, Philippines	This study
E	Samar 408	KX643117	1	Samar, Philippines	This study
E	Sorsogon 432	KX643127	1	Sorsogon, Luzon, Philippines	This study
E	Sorsogon 434	KX643129	1	Sorsogon, Luzon, Philippines	This study
E	Mindoro 279	KX643025	1	Mindoro, Philippines	This study
D	MAL1	KX642906	1	Maluku, Indonesia	This study
D	KTO11	KX642787	1	Kendar, Sulawesi, Indonesia	This study
D	MAL42	KX642947	1	Maluku, Indonesia	This study
D	MAL49	KX642954	1	Maluku, Indonesia	This study
D	Lugait 7	KX642889	1	Lugait, Mindanao, Philippines	This study
D	Libertad 19	KX642868	1	Libertad, Mindanao, Philippines	This study
D	Lurugan 61	KX642895	1	Lurugan, Mindanao, Philippines	This study
D	Tugop 77	KX643249	1	Tugop, Mindanao, Philippines	This study
D	Palawan 237	KX643072	1	Palawan, Philippines	This study
D	Valencia 54	KX643255	1	Valencia, Mindanao, Philippines	This study
D	Valencia 55	KX643256	1	Valencia, Mindanao, Philippines	This study
D	Bukidnon 1	KX642522	1	Bukidnon, Mindanao, Philippines	This study
D	Lanao del Norte 89	KX642867	1	Lanao del Norte, Mindanao, Philippines	This study
D	Lurugan 59	KX642893	1	Lurugan, Mindanao, Philippines	This study
D	Zamboanga 105	KX643325	1	Zamboanga, Mindanao, Philippines	This study
D	Zamboanga 108	KX643328	1	Zamboanga, Mindanao, Philippines	This study
D	Samar 401	KX643110	1	Samar, Philippines	This study
D	Davao Oriental 178	KX642597	1	Davao Oriental, Mindanao, Philippines	This study
D	Palawan 211	KX643058	1	Palawan, Philippines	This study
D	Palawan 216	KX643062	1	Palawan, Philippines	This study
D	Palawan 217	KX643063	1	Palawan, Philippines	This study
D	Palawan 218	KX643064	1	Palawan, Philippines	This study
D	Palawan 219	KX643065	1	Palawan, Philippines	This study
D	Palawan 220	KX643066	1	Palawan, Philippines	This study
D	Palawan 221	KX643067	1	Palawan, Philippines	This study
D	Palawan 222	KX643068	1	Palawan, Philippines	This study
D	Intabas 40	KX642712	1	Intabas, Mindanao, Philippines	This study
D	Manticao 10	KX642982	1	Manticao, Mindanao, Philippines	This study
D	Manticao 11	KX642983	1	Manticao, Mindanao, Philippines	This study
D	Manticao 13	KX642985	1	Manticao, Mindanao, Philippines	This study
D	AC32	KX642457	1	Aceh, Sumatra, Indonesia	This study
D	AC36	KX642460	1	Aceh, Sumatra, Indonesia	This study
B	Butuan 3	KX642527	1	Butuan, Mindanao, Philippines	This study
B	Butuan 4	KX642528	1	Butuan, Mindanao, Philippines	This study
D	Cotabato 62	KX642586	1	Cotabato, Mindanao, Philippines	This study
D	Cotabato 66	KX642590	1	Cotabato, Mindanao, Philippines	This study
D	Cotabato 67	KX642591	1	Cotabato, Mindanao, Philippines	This study
D	KAL15	KX642675	1	Goma, Sulawesi, Indonesia	This study
D	MAN9	KX642964	1	Manado, Sulawesi, Indonesia	This study
D	Tugop 88	KX643253	1	Tugop, Mindanao, Philippines	This study
D	Tugop 85	KX643251	1	Tugop, Mindanao, Philippines	This study
D	KAL11	KX642671	1	Goma, Sulawesi, Indonesia	This study
D	Tugop 74	KX643246	1	Tugop, Mindanao, Philippines	This study
E	Zamboanga 98	KX643321	1	Zamboanga, Mindanao, Philippines	This study
D	Zamboanga 100	KX643323	1	Zamboanga, Mindanao, Philippines	This study
D	Zamboanga 101	KX643324	1	Zamboanga, Mindanao, Philippines	This study
D	Mindoro 281	KX643027	1	Mindoro, Philippines	This study
D	Zamboanga 106	KX643326	1	Zamboanga, Mindanao, Philippines	This study
D	Zamboanga 110	KX643330	1	Zamboanga, Mindanao, Philippines	This study
D	Zamboanga 94	KX643319	1	Zamboanga, Mindanao, Philippines	This study
D	Zamboanga 107	KX643327	1	Zamboanga, Mindanao, Philippines	This study
D	SB48	KX643286	1	West Sumatra, Indonesia	This study
D	NTT4	KX642603	1	East Nusa Tenggara, Indonesia	This study
D	NTT7	KX642606	1	East Nusa Tenggara, Indonesia	This study
D	NTT9	KX642608	1	East Nusa Tenggara, Indonesia	This study
D	NTT200	KX642621	1	East Nusa Tenggara, Indonesia	This study
D	NTT323	KX642644	1	East Nusa Tenggara, Indonesia	This study
D	LOM11	KX642873	1	Lombok, West Nusa Tenggara, Indonesia	This study
D	NTT8	KX642607	1	East Nusa Tenggara, Indonesia	This study
D	NTT139	KX642612	1	East Nusa Tenggara, Indonesia	This study
D	KAL2	KX642662	1	Goma, Sulawesi, Indonesia	This study
D	KAL12	KX642672	1	Goma, Sulawesi, Indonesia	This study
D	NTT205	KX642626	1	East Nusa Tenggara, Indonesia	This study
D		D82918	1	West Sumatra, Indonesia	Fumihito et al. 1996
D	NTT310	KX642632	1	East Nusa Tenggara, Indonesia	This study
D	NTT311	KX642633	1	East Nusa Tenggara, Indonesia	This study
D	NTT314	KX642636	1	East Nusa Tenggara, Indonesia	This study
D	NTT136	KX642610	1	East Nusa Tenggara, Indonesia	This study
D	NTT315	KX642637	1	East Nusa Tenggara, Indonesia	This study
D	LOM38	KX642885	1	Lombok, West Nusa Tenggara, Indonesia	This study
B	NTT162	KX642614	1	East Nusa Tenggara, Indonesia	This study
D		AB009437	1	Lombok, West Nusa Tenggara, Indonesia	Miyake et al. 1997 Direct submission
D	LOM32	KX642881	1	Lombok, West Nusa Tenggara, Indonesia	This study
D	LOM23	KX642876	1	Lombok, West Nusa Tenggara, Indonesia	This study
D	LOM34	KX642882	1	Lombok, West Nusa Tenggara, Indonesia	This study
D	SP14	KX642759	1	Kab Manokwari, West Papua, Indonesia	This study
D	KAL7	KX642667	1	Goma, Sulawesi, Indonesia	This study
D	KTO1	KX642778	1	Kendar, Sulawesi, Indonesia	This study
D	KTO2	KX642779	1	Kendar, Sulawesi, Indonesia	This study
D	KTO4	KX642780	1	Kendar, Sulawesi, Indonesia	This study
D	KTO13	KX642789	1	Kendar, Sulawesi, Indonesia	This study
D	KTO14	KX642790	1	Kendar, Sulawesi, Indonesia	This study
D	KTO15	KX642791	1	Kendar, Sulawesi, Indonesia	This study
D	KTO16	KX642792	1	Kendar, Sulawesi, Indonesia	This study
D	KTO8	KX642784	1	Kendar, Sulawesi, Indonesia	This study
D	KTO10	KX642786	1	Kendar, Sulawesi, Indonesia	This study
D	MAN41	KX642968	1	Manado, Sulawesi, Indonesia	This study
D	MAN218	KX642979	1	Manado, Sulawesi, Indonesia	This study
A	MAN40	KX642967	1	Manado, Sulawesi, Indonesia	This study
D	POS28	KX643102	1	Poso, Sulawesi, Indonesia	This study
D	POS32	KX643106	1	Poso, Sulawesi, Indonesia	This study
D	POS33	KX643107	1	Poso, Sulawesi, Indonesia	This study
D	POS9	KX643099	1	Poso, Sulawesi, Indonesia	This study
D	POS10	KX643100	1	Poso, Sulawesi, Indonesia	This study
D	POS8	KX643098	1	Poso, Sulawesi, Indonesia	This study
D	AC12	KX642443	1	Aceh, Sumatra, Indonesia	This study
D	AC14	KX642445	1	Aceh, Sumatra, Indonesia	This study
D	AC23	KX642452	1	Aceh, Sumatra, Indonesia	This study
D	AC11	KX642442	1	Aceh, Sumatra, Indonesia	This study
D	AC35	KX642459	1	Aceh, Sumatra, Indonesia	This study
D	SB2	KX643267	1	West Sumatra, Indonesia	This study
I		AB009430	1	Lampung, Sumatra, Indonesia	Miyake et al. 1997 Direct submission
I		AB009431	1	Lampung, Sumatra, Indonesia	Miao et al. 2013
D	LAM31	KX642855	1	Lampung, Sumatra, Indonesia	This study
D	SU30	KX642997	1	Medan, Sumatra, Indonesia	This study
D	SU29	KX642996	1	Medan, Sumatra, Indonesia	This study
D	SU115	KX643013	1	Medan, Sumatra, Indonesia	This study
B	SU39	KX643001	1	Medan, Sumatra, Indonesia	This study
H		AB009440	1	Sumatra	Miyake et al. 1997 Direct submission
H		D82905	1	South Sumatra	Fumihito et al. 1996
H		D82903	1	South Sumatra	Fumihito et al. 1996
H		AB009439	1	Sumatra	Miyake et al. 1997 Direct submission
H		D82904	1	Sumatra	Fumihito et al. 1996
D		D82917	1	West Sumatra, Indonesia	Fumihito et al. 1996
D	SB11	KX643276	1	West Sumatra, Indonesia	This study
D	Iloilo 1	KX642706	1	Iloilo, Philippines	This study
E	ARG18	KX643146	1	Sumbawa, Sumatra, Indonesia	This study
D	A5	KX642502	1	Bengkulu, Sumatra, Indonesia	This study
D	Cebu 5	KX642549	1	Cebu, Philippines	This study
E	Mindoro 280	KX643026	1	Mindoro, Philippines	This study
E	Samar 405	KX643114	1	Samar, Philippines	This study
D	Mindoro 275	KX643021	1	Mindoro, Philippines	This study
D	Mindoro 309	KX643030	1	Mindoro, Philippines	This study
D	Mindoro 273	KX643019	1	Mindoro, Philippines	This study
D	Mindoro 276	KX643022	1	Mindoro, Philippines	This study
D	Mindoro 311	KX643032	1	Mindoro, Philippines	This study
D	Palawan 253	KX643083	1	Palawan, Philippines	This study
D	Mindoro 270	KX643016	1	Mindoro, Philippines	This study
D	Mindoro 269	KX643015	1	Mindoro, Philippines	This study
D	Palawan 212	KX643059	1	Palawan, Philippines	This study
E	Samar 406	KX643115	1	Samar, Philippines	This study
C	Samar 402	KX643111	1	Samar, Philippines	This study
E		KC436040	1	Saudi Arabia	Yacoub and Fathi 2013
E		KC436038	1	Saudi Arabia	Yacoub and Fathi 2013
E		KC436037	1	Saudi Arabia	Yacoub and Fathi 2013
E		KC436009	1	Saudi Arabia	Yacoub and Fathi 2013
E		KC436022	1	Saudi Arabia	Yacoub and Fathi 2013
E		DQ629867	1	Korea	Lee et al. 2007
E		KC436011	1	Saudi Arabia	Yacoub and Fathi 2013
E		KC436015	1	Saudi Arabia	Yacoub and Fathi 2013
K		EU847760	1	India	Kanginakudru et al. 2008
E		EU847804	1	India	Kanginakudru et al. 2008
K		EU847761	1	India	Kanginakudru et al. 2008
K		EU847763	1	India	Kanginakudru et al. 2008
K		EU847759	1	India	Kanginakudru et al. 2008
D		EU847775	1	India	Kanginakudru et al. 2008
D		EU847774	1	India	Kanginakudru et al. 2008
E		EU847803	1	India	Kanginakudru et al. 2008
D		EU847778	1	India	Kanginakudru et al. 2008
D		EU847779	1	India	Kanginakudru et al. 2008
D		EU847773	1	India	Kanginakudru et al. 2008
D		EU847793	1	India	Kanginakudru et al. 2008
F		GU448379	1	India	Miao et al. 2013
F		GU448390	1	India	Miao et al. 2013
F		GU448437	1	India	Miao et al. 2013
F		GU448395	1	India	Miao et al. 2013
F		GU448405	1	India	Miao et al. 2013
F		GU448408	1	India	Miao et al. 2013
F		GU448431	1	India	Miao et al. 2013
F		GU448419	1	India	Miao et al. 2013
F		GU448454	1	India	Miao et al. 2013
D		EU847747	1	India	Kanginakudru et al. 2008
I		GU261698	1	India	Miao et al. 2013
I		GU448374	1	India	Miao et al. 2013
I		GU448422	1	India	Miao et al. 2013
I		GU448466	1	India	Miao et al. 2013
D		EU847792	1	India	Kanginakudru et al. 2008
D		EU847772	1	India	Kanginakudru et al. 2008
D		EU847746	1	India	Kanginakudru et al. 2008
D		EU847788	1	India	Kanginakudru et al. 2008
D		EU847785	1	India	Kanginakudru et al. 2008
D		EU847786	1	India	Kanginakudru et al. 2008
D		EU847784	1	India	Kanginakudru et al. 2008
D		EU847787	1	India	Kanginakudru et al. 2008
D		EU847750	1	India	Kanginakudru et al. 2008
D		EU847794	1	India	Kanginakudru et al. 2008
D		EU847799	1	India	Kanginakudru et al. 2008
D		EU847798	1	India	Kanginakudru et al. 2008
D		EU847749	1	India	Kanginakudru et al. 2008
D		EU847789	1	India	Kanginakudru et al. 2008
D		EU847795	1	India	Kanginakudru et al. 2008
D		EU847800	1	India	Kanginakudru et al. 2008
C		AY644970	1	India	Liu et al. 2006
C		AY704718	1	India	Liu et al. 2006
C		GU447584	1	India	Miao et al. 2013
C		GU448951	1	India	Miao et al. 2013
C		KC260994	1	Bangladesh	Bhuiyan et al. 2013
C		KC260996	1	Bangladesh	Bhuiyan et al. 2013
C		KC260999	1	Bangladesh	Bhuiyan et al. 2013
C		KC261027	1	Bangladesh	Bhuiyan et al. 2013
C		KC261033	1	Bangladesh	Bhuiyan et al. 2013
C		KC261034	1	Bangladesh	Bhuiyan et al. 2013
C		KC261041	1	Bangladesh	Bhuiyan et al. 2013
C		KC261043	1	Bangladesh	Bhuiyan et al. 2013
C		AF512183	1	Burma	Liu et al. 2006
C		AF512187	1	Burma	Liu et al. 2006
C		GU261716	1	Burma	Miao et al. 2013
C		GU448494	1	Burma	Miao et al. 2013
C		AF512158	1	Yunnan, South China	Liu et al. 2006
C		AF512160	1	Yunnan, South China	Liu et al. 2006
C		AF512165	1	Yunnan, South China	Liu et al. 2006
C		AF512166	1	Yunnan, South China	Liu et al. 2006
C		AF512168	1	Yunnan, South China	Liu et al. 2006
C		AF512171	1	Yunnan, South China	Liu et al. 2006
C		AF512177	1	Yunnan, South China	Liu et al. 2006
C		AF512178	1	Yunnan, South China	Liu et al. 2006
C		AY588636	1	Fujian, South China	Qu et al. 2004 Direct submission
C		AY644971	1	India	Liu et al. 2006
C		GU261707	1	India	Miao et al. 2013
C		GU447583	1	India	Miao et al. 2013
D		EU847782	1	India	Kanginakudru et al. 2008
D		EU847783	1	India	Kanginakudru et al. 2008
D		EU847791	1	India	Kanginakudru et al. 2008
C		GU261680	1	India	Miao et al. 2013
C		GU448724	1	India	Miao et al. 2013
D		AY704704	1	India	Liu et al. 2006
D		GU448726	1	India	Miao et al. 2013
D		GU261685	1	India	Miao et al. 2013
D		GU448475	1	India	Miao et al. 2013
D		KC261024	1	Bangladesh	Bhuiyan et al. 2013
D		GU448400	1	India	Miao et al. 2013
D		GU448480	1	India	Miao et al. 2013
D		KC260982	1	Bangladesh	Bhuiyan et al. 2013
D		KC260983	1	Bangladesh	Bhuiyan et al. 2013
D		KC260984	1	Bangladesh	Bhuiyan et al. 2013
D		KC260985	1	Bangladesh	Bhuiyan et al. 2013
D		KC260986	1	Bangladesh	Bhuiyan et al. 2013
D		KC260998	1	Bangladesh	Bhuiyan et al. 2013
D		KC261002	1	Bangladesh	Bhuiyan et al. 2013
D		KC261021	1	Bangladesh	Bhuiyan et al. 2013
D		KC261022	1	Bangladesh	Bhuiyan et al. 2013
D		KC261023	1	Bangladesh	Bhuiyan et al. 2013
D		KC261045	1	Bangladesh	Bhuiyan et al. 2013
D		KC261066	1	Bangladesh	Bhuiyan et al. 2013
D		KC261067	1	Bangladesh	Bhuiyan et al. 2013
D		EU847796	1	India	Kanginakudru et al. 2008
K		EU847768	1	India	Kanginakudru et al. 2008
E		EU847806	1	India	Kanginakudru et al. 2008
B		GU448957	1	India	Miao et al. 2013
B		AB098668	1	Burma	Komiyama et al. 2003
B		GU447895	1	Burma	Miao et al. 2013
B		GU447900	1	Burma	Miao et al. 2013
B		GU447903	1	Burma	Miao et al. 2013
B		GU447904	1	Burma	Miao et al. 2013
B		GU447905	1	Burma	Miao et al. 2013
B		GU261714	1	Yunnan, South China	Miao et al. 2013
B		AF512167	1	Yunnan, South China	Liu et al. 2006
B		AF512174	1	Yunnan, South China	Liu et al. 2006
B		AF512254	1	Yunnan, South China	Liu et al. 2006
B		AY392187	1	Yunnan, South China	Liu et al. 2006
B		AY392223	1	Yunnan, South China	Liu et al. 2006
B		AY392235	1	Yunnan, South China	Liu et al. 2006
B		AY392240	1	Yunnan, South China	Liu et al. 2006
B		AY392242	1	Yunnan, South China	Liu et al. 2006
B		AY392243	1	Yunnan, South China	Liu et al. 2006
B		AY392304	1	Yunnan, South China	Liu et al. 2006
B		AY392306	1	Yunnan, South China	Liu et al. 2006
B		AY392315	1	Yunnan, South China	Liu et al. 2006
B		AY392377	1	Yunnan, South China	Liu et al. 2006
B		AY392382	1	Yunnan, South China	Liu et al. 2006
B		AY392383	1	Yunnan, South China	Liu et al. 2006
B		AY392384	1	Yunnan, South China	Liu et al. 2006
B		AY392393	1	Yunnan, South China	Liu et al. 2006
B		AY392397	1	Yunnan, South China	Liu et al. 2006
B		AY392398	1	Yunnan, South China	Liu et al. 2006
B		AY392399	1	Yunnan, South China	Liu et al. 2006
B		AY392403	1	Yunnan, South China	Liu et al. 2006
B		AY392405	1	Yunnan, South China	Liu et al. 2006
B		AY392407	1	Yunnan, South China	Liu et al. 2006
B		AY465973	1	Yunnan, South China	Liu et al. 2006
B		GU447696	1	Laos	Miao et al. 2013
B		GU447704	1	Laos	Miao et al. 2013
B		GU447706	1	Laos	Miao et al. 2013
B		GU447710	1	Laos	Miao et al. 2013
B		GU447717	1	Laos	Miao et al. 2013
B		GU447718	1	Laos	Miao et al. 2013
B		GU447698	1	Laos	Miao et al. 2013
B		GU447711	1	Laos	Miao et al. 2013
B		GU447716	1	Laos	Miao et al. 2013
B		GU447729	1	Laos	Miao et al. 2013
B		GU447730	1	Laos	Miao et al. 2013
B		HM462180	1	Vietnam	Berthouly-Salazar et al. 2010
B		HM462088	1	Vietnam	Berthouly-Salazar et al. 2010
B		HM462108	1	Vietnam	Berthouly-Salazar et al. 2010
B		HM462131	1	Vietnam	Berthouly-Salazar et al. 2010
B		HM462134	1	Vietnam	Berthouly-Salazar et al. 2010
B		HM462137	1	Vietnam	Berthouly-Salazar et al. 2010
B		HM462139	1	Vietnam	Berthouly-Salazar et al. 2010
B		HM462152	1	Vietnam	Berthouly-Salazar et al. 2010
[truncated: 641 more rows]
